# Supplementary material for: Single-cell transcriptomics of peripheral blood reveals anti-tumor systemic immunity induced by oncolytic virotherapy
Source: Theranostics. 2022 Oct 17;12(17):7371–89. doi: 10.7150/thno.74075 (PMC9691353; doi:10.7150/thno.74075)
Supplement: Supplementary file 2 — Supplementary table 1. [file thnov12p7371s2.xlsx]

## Sheet: Table_S1
Table S1: cell annotations of peripheral white blood cells
Cell_Name	Mouse	Percent.mt	Group	Cell_type	UMAP_1	UMAP_2
AAACCTGAGGGTGTGT-1_1	Mbc01	1.43281	1	NK cells	-8.56171	2.37693
AAACCTGCAGTTCCCT-1_1	Mbc01	5.03256	1	B cells	-1.46329	-9.93397
AAACCTGGTAGAAGGA-1_1	Mbc01	2.01192	1	NK cells	-8.91761	2.85682
AAACCTGGTAGCACGA-1_1	Mbc01	2.74784	1	B cells	-1.32442	-5.00302
AAACCTGGTATAATGG-1_1	Mbc01	3.89222	1	T cells	9.04764	0.120781
AAACCTGGTCGAATCT-1_1	Mbc01	0.295421	1	Neutrophils	3.11722	11.896
AAACCTGGTCTCAACA-1_1	Mbc01	2.48521	1	B cells	-1.1965	-7.62536
AAACCTGGTTCGGCAC-1_1	Mbc01	7.93201	1	T cells	7.89883	-0.340621
AAACCTGTCCGGGTGT-1_1	Mbc01	7.80287	1	T cells	6.6941	1.5441
AAACCTGTCTGCTGCT-1_1	Mbc01	1.97114	1	B cells	-3.24559	-6.48537
AAACGGGAGACCTAGG-1_1	Mbc01	3.99837	1	T cells	2.06792	0.671238
AAACGGGAGAGGTACC-1_1	Mbc01	4.90798	1	B cells	-7.7384	-6.05986
AAACGGGAGAGGTAGA-1_1	Mbc01	0.706714	1	Neutrophils	1.80926	13.2878
AAACGGGAGAGTGAGA-1_1	Mbc01	2.36364	1	B cells	-1.70238	-4.15682
AAACGGGAGCCCAATT-1_1	Mbc01	16.3823	1	B cells	2.29031	-5.56493
AAACGGGAGCGACGTA-1_1	Mbc01	2.56849	1	B cells	-1.71527	-5.98682
AAACGGGAGGGTGTGT-1_1	Mbc01	0.808314	1	Neutrophils	2.10634	12.3344
AAACGGGCAACTTGAC-1_1	Mbc01	4.01587	1	T cells	8.42065	4.64201
AAACGGGCAGTGGGAT-1_1	Mbc01	2.81472	1	B cells	-7.44123	-6.1682
AAACGGGGTATGAAAC-1_1	Mbc01	2.54329	1	B cells	-1.51852	-5.24097
AAACGGGGTGTATGGG-1_1	Mbc01	5.50943	1	T cells	4.84913	3.4532
AAACGGGGTTTCCACC-1_1	Mbc01	2.73794	1	B cells	-1.0291	-4.80438
AAACGGGGTTTGACTG-1_1	Mbc01	2.92921	1	B cells	-1.97411	-10.4466
AAACGGGTCGTTGCCT-1_1	Mbc01	7.07786	1	T cells	6.58674	1.33253
AAAGATGAGAACAACT-1_1	Mbc01	3.14438	1	B cells	-1.5812	-5.47736
AAAGATGAGATAGGAG-1_1	Mbc01	2.93976	1	B cells	-2.28833	-6.87732
AAAGATGAGCTGTTCA-1_1	Mbc01	3.27869	1	B cells	-1.11245	-11.2717
AAAGATGAGGGAGTAA-1_1	Mbc01	2.01087	1	B cells	-1.87548	-7.60565
AAAGATGAGTGGTCCC-1_1	Mbc01	3.87234	1	B cells	-2.21611	-6.02917
AAAGATGCAAGGTTCT-1_1	Mbc01	4.33488	1	B cells	-3.25961	-9.93265
AAAGATGCACACATGT-1_1	Mbc01	3.15838	1	B cells	-2.24274	-6.73906
AAAGATGCAGAAGCAC-1_1	Mbc01	7.00713	1	T cells	7.01895	0.0377087
AAAGATGGTCCGACGT-1_1	Mbc01	0.668003	1	Neutrophils	2.23567	11.4411
AAAGATGGTGACGGTA-1_1	Mbc01	2.92479	1	B cells	1.08245	-4.81463
AAAGATGGTTCCACTC-1_1	Mbc01	2.72953	1	B cells	2.02752	-5.38854
AAAGATGGTTGTCGCG-1_1	Mbc01	0.0365364	1	Neutrophils	-0.111489	10.934
AAAGATGTCCAAAGTC-1_1	Mbc01	4.14118	1	B cells	-1.66182	-6.33539
AAAGCAAAGATGCGAC-1_1	Mbc01	3.57143	1	B cells	-1.63708	-6.19096
AAAGCAAAGCCCAACC-1_1	Mbc01	3.1875	1	T cells	9.83828	4.49956
AAAGCAAAGCTGCAAG-1_1	Mbc01	2.84939	1	B cells	-1.99615	-6.81641
AAAGCAAAGGGCTCTC-1_1	Mbc01	0.446927	1	Neutrophils	2.89117	10.926
AAAGCAAAGTGAAGTT-1_1	Mbc01	3.84112	1	B cells	-2.90317	-6.20312
AAAGCAACAAGTACCT-1_1	Mbc01	3.04281	1	B cells	-1.79518	-8.84851
AAAGCAACAATGTTGC-1_1	Mbc01	2.73894	1	B cells	-4.30638	-10.1315
AAAGCAACACTCAGGC-1_1	Mbc01	3.68774	1	B cells	-1.38062	-10.3364
AAAGCAACATTTGCTT-1_1	Mbc01	1.42109	1	Monocytes	-12.639	5.86302
AAAGCAAGTCAGCTAT-1_1	Mbc01	4.67433	1	B cells	-0.717173	-12.3431
AAAGCAAGTCCCTACT-1_1	Mbc01	2.94486	1	B cells	-1.75578	-6.705
AAAGCAAGTCGGCTCA-1_1	Mbc01	0.0846024	1	Neutrophils	4.0481	10.1682
AAAGCAAGTGGCAAAC-1_1	Mbc01	3.25098	1	B cells	-2.08463	-13.2816
AAAGCAATCAACCAAC-1_1	Mbc01	0.115875	1	Neutrophils	-3.68784	9.91703
AAAGCAATCACGAAGG-1_1	Mbc01	11.5789	1	T cells	3.03928	0.65723
AAAGCAATCCACGTGG-1_1	Mbc01	0.216554	1	Neutrophils	-1.09196	9.39996
AAAGCAATCCCATTAT-1_1	Mbc01	11.5019	1	T cells	7.14393	3.55123
AAAGCAATCTGGAGCC-1_1	Mbc01	3.76266	1	B cells	-8.00852	-5.8565
AAAGTAGAGCCGCCTA-1_1	Mbc01	5.25568	1	T cells	6.80089	-1.18545
AAAGTAGAGTTAGCGG-1_1	Mbc01	3.76731	1	B cells	-2.2343	-8.05259
AAAGTAGCAATGAAAC-1_1	Mbc01	2.65572	1	T cells	9.40918	1.02903
AAAGTAGGTGGTCTCG-1_1	Mbc01	3.93795	1	B cells	-1.42842	-10.0876
AAAGTAGGTGTTTGGT-1_1	Mbc01	2.69307	1	B cells	-1.69581	-5.07088
AAAGTAGGTTCGTCTC-1_1	Mbc01	3.02511	1	B cells	-1.67425	-14.2196
AAAGTAGTCCGTTGTC-1_1	Mbc01	3.12783	1	B cells	-1.42411	-11.8916
AAAGTAGTCGCGTTTC-1_1	Mbc01	0.801833	1	NK cells	-8.43484	2.51245
AAAGTAGTCTGCGACG-1_1	Mbc01	16.6118	1	T cells	6.03247	0.185664
AAAGTAGTCTTTACAC-1_1	Mbc01	0.179051	1	Neutrophils	3.75985	11.5956
AAATGCCAGACTACAA-1_1	Mbc01	3.64672	1	T cells	9.59444	4.83797
AAATGCCAGTAGGCCA-1_1	Mbc01	2.65643	1	NK cells	-9.45915	1.76198
AAATGCCAGTCAATAG-1_1	Mbc01	3.52113	1	NK cells	-4.96757	2.14987
AAATGCCAGTGGAGAA-1_1	Mbc01	0.17094	1	Neutrophils	4.18956	10.5812
AAATGCCAGTTCGATC-1_1	Mbc01	3.33002	1	B cells	-2.05529	-6.09976
AAATGCCCAGCATGAG-1_1	Mbc01	0.559552	1	Neutrophils	4.15341	12.0274
AAATGCCCAGGGTACA-1_1	Mbc01	3.15508	1	B cells	-0.648319	-5.07885
AAATGCCCATCCCATC-1_1	Mbc01	2.47391	1	B cells	-3.26003	-6.32343
AAATGCCCATTTCAGG-1_1	Mbc01	3.94432	1	T cells	7.91544	1.1564
AAATGCCGTACCGCTG-1_1	Mbc01	2.10903	1	NK cells	-7.62782	2.71047
AAATGCCGTACGCACC-1_1	Mbc01	0.956848	1	B cells	2.15714	-3.87609
AAATGCCGTGAGGGTT-1_1	Mbc01	0.820633	1	Neutrophils	2.95776	13.8739
AAATGCCGTTATTCTC-1_1	Mbc01	2.90424	1	T cells	8.8628	0.915439
AAATGCCTCAGGCGAA-1_1	Mbc01	2.71588	1	Monocytes	-7.80634	10.796
AAATGCCTCGCTTGTC-1_1	Mbc01	4.83239	1	T cells	9.90425	1.83637
AAATGCCTCTGCAAGT-1_1	Mbc01	2.64687	1	B cells	-0.475348	-12.1932
AAATGCCTCTTGGGTA-1_1	Mbc01	1.91112	1	B cells	2.1262	-4.67202
AACACGTAGCCCAACC-1_1	Mbc01	1.41409	1	Monocytes	-8.86939	9.83562
AACACGTAGCTAACAA-1_1	Mbc01	2.68428	1	B cells	1.91109	-4.80603
AACACGTAGCTTCGCG-1_1	Mbc01	0.38059	1	Neutrophils	2.42745	11.5838
AACACGTAGGATCGCA-1_1	Mbc01	4.98512	1	T cells	9.87598	0.825589
AACACGTAGGGATCTG-1_1	Mbc01	8.83281	1	B cells	1.91263	-4.80059
AACACGTAGTTGCAGG-1_1	Mbc01	2.81501	1	T cells	9.34228	1.13831
AACACGTCAAGCTGAG-1_1	Mbc01	3.74314	1	Neutrophils	2.93999	11.9516
AACACGTCACCGGAAA-1_1	Mbc01	4.00458	1	B cells	-0.466824	-4.71484
AACACGTGTCCAACTA-1_1	Mbc01	3.24569	1	B cells	-1.63025	-6.21648
AACACGTGTCTAAAGA-1_1	Mbc01	11.0708	1	B cells	2.27142	-5.35215
AACACGTTCCGCATCT-1_1	Mbc01	3.29365	1	T cells	4.44978	4.10472
AACACGTTCGATCCCT-1_1	Mbc01	2.82448	1	B cells	-0.529174	-4.25838
AACCATGAGAAGATTC-1_1	Mbc01	2.51256	1	B cells	-1.14313	-6.70989
AACCATGAGAATGTTG-1_1	Mbc01	9.41347	1	T cells	7.93555	1.90121
AACCATGAGAGTACAT-1_1	Mbc01	12.4758	1	T cells	8.59349	-0.943057
AACCATGAGCGCCTTG-1_1	Mbc01	3.43053	1	B cells	-1.58286	-9.64319
AACCATGAGTCACGCC-1_1	Mbc01	3.499	1	B cells	-1.6756	-12.7824
AACCATGCACCAACCG-1_1	Mbc01	3.5686	1	T cells	8.80233	-0.119728
AACCATGCACTGAAGG-1_1	Mbc01	4.11125	1	T cells	7.56663	-1.4205
AACCATGGTAAGAGGA-1_1	Mbc01	3.20619	1	B cells	-1.71821	-7.25647
AACCATGGTAGCCTCG-1_1	Mbc01	0.136054	1	Neutrophils	3.43168	12.8031
AACCATGGTGGTACAG-1_1	Mbc01	3.57569	1	B cells	-0.250074	-5.67283
AACCATGTCCTAGAAC-1_1	Mbc01	3.73895	1	B cells	-0.903332	-11.0103
AACCATGTCGGATGGA-1_1	Mbc01	3.04679	1	NK cells	-7.05935	2.79454
AACCGCGAGACAATAC-1_1	Mbc01	0	1	Neutrophils	0.777497	14.033
AACCGCGCAATGAATG-1_1	Mbc01	4.95805	1	B cells	-2.32856	-3.81976
AACCGCGCACAAGACG-1_1	Mbc01	3.39377	1	T cells	9.37042	2.20252
AACCGCGCAGTCGATT-1_1	Mbc01	11.179	1	T cells	9.23794	0.180828
AACCGCGGTAGCCTCG-1_1	Mbc01	9.87074	1	T cells	7.01791	-0.0918661
AACCGCGGTGCAGACA-1_1	Mbc01	2.67016	1	B cells	-0.108728	-4.74394
AACCGCGGTTGTGGCC-1_1	Mbc01	3.67047	1	B cells	-2.1148	-7.52195
AACCGCGTCCACGAAT-1_1	Mbc01	1.8399	1	Neutrophils	2.84508	12.1025
AACGTTGAGTACCGGA-1_1	Mbc01	1.32217	1	Monocytes	-7.43858	11.772
AACGTTGAGTTGTCGT-1_1	Mbc01	6.3172	1	Neutrophils	1.84683	13.5812
AACGTTGCAAAGTCAA-1_1	Mbc01	2.3301	1	B cells	-2.93233	-5.81778
AACGTTGCACAGGAGT-1_1	Mbc01	8.28729	1	T cells	4.44648	0.614388
AACGTTGTCAGGTAAA-1_1	Mbc01	3.91645	1	B cells	2.14407	-4.66652
AACGTTGTCTTGTTTG-1_1	Mbc01	2.49706	1	B cells	-2.48765	-10.1335
AACTCAGAGATGTCGG-1_1	Mbc01	3.9604	1	B cells	-1.71876	-10.223
AACTCAGAGTAGCCGA-1_1	Mbc01	8.60215	1	T cells	9.0825	0.197885
AACTCAGAGTGGAGTC-1_1	Mbc01	3.32948	1	NK cells	-7.2509	2.88415
AACTCAGGTCATTAGC-1_1	Mbc01	4.7486	1	Neutrophils	3.34643	13.9227
AACTCAGGTCCAGTGC-1_1	Mbc01	11.4249	1	T cells	6.72185	1.84623
AACTCAGGTGAGTATA-1_1	Mbc01	6.26236	1	T cells	9.17716	-0.31432
AACTCAGGTTGTTTGG-1_1	Mbc01	6.88497	1	B cells	-0.0240596	-4.93767
AACTCAGTCGTGGACC-1_1	Mbc01	1.62026	1	Monocytes	-8.70742	10.0869
AACTCCCAGATACACA-1_1	Mbc01	3.30747	1	NK cells	-5.83349	2.22135
AACTCCCAGCGTGAAC-1_1	Mbc01	3.54468	1	B cells	-1.49733	-4.59333
AACTCCCAGGCTACGA-1_1	Mbc01	6.29024	1	B cells	-3.14569	-4.23249
AACTCCCAGTCCGTAT-1_1	Mbc01	0	1	Neutrophils	2.88833	11.7464
AACTCCCCAAGCCCAC-1_1	Mbc01	2.44813	1	B cells	2.33891	-5.51238
AACTCCCGTAGCTGCC-1_1	Mbc01	8.23436	1	T cells	6.62321	3.78014
AACTCCCGTCTAGTGT-1_1	Mbc01	3.43552	1	B cells	-1.13498	-10.7688
AACTCCCGTTAGTGGG-1_1	Mbc01	2.88303	1	Monocytes	-12.717	5.31632
AACTCCCGTTTCCACC-1_1	Mbc01	3.90879	1	B cells	-3.23423	-10.1494
AACTCCCTCAAACCAC-1_1	Mbc01	0.177936	1	Neutrophils	1.0795	12.7689
AACTCCCTCACGCATA-1_1	Mbc01	1.37586	1	B cells	2.20497	-3.94173
AACTCCCTCCAAGTAC-1_1	Mbc01	3.06181	1	B cells	-2.06455	-5.20004
AACTCCCTCTAAGCCA-1_1	Mbc01	2.48963	1	B cells	-1.51014	-5.92361
AACTCTTAGACAAAGG-1_1	Mbc01	0.213904	1	Neutrophils	3.09895	12.8026
AACTCTTAGCAGCGTA-1_1	Mbc01	4.39628	1	B cells	-2.36037	-4.02965
AACTCTTAGGAATCGC-1_1	Mbc01	4.00588	1	B cells	-2.01956	-10.2836
AACTCTTAGGATCGCA-1_1	Mbc01	7.55814	1	B cells	0.556232	-5.06585
AACTCTTAGTTGTCGT-1_1	Mbc01	0.268651	1	Neutrophils	-4.70847	10.4479
AACTCTTCATTATCTC-1_1	Mbc01	2.67779	1	B cells	-1.11607	-7.33114
AACTCTTGTCGGGTCT-1_1	Mbc01	2.88368	1	B cells	-2.86921	-4.4604
AACTCTTGTGCACCAC-1_1	Mbc01	4.72911	1	B cells	-3.14333	-4.98292
AACTCTTTCAAACGGG-1_1	Mbc01	3.13653	1	NK cells	-5.02209	1.9551
AACTCTTTCACATAGC-1_1	Mbc01	2.26345	1	B cells	-0.982941	-10.6722
AACTCTTTCCGTAGTA-1_1	Mbc01	3.62694	1	B cells	-3.15077	-5.79382
AACTCTTTCGCCTGTT-1_1	Mbc01	2.25403	1	B cells	-3.91987	-4.86597
AACTCTTTCTCCAGGG-1_1	Mbc01	2.49718	1	B cells	1.94392	-4.31613
AACTGGTCAATCACAC-1_1	Mbc01	0.166113	1	Neutrophils	2.09392	13.244
AACTGGTCACGGACAA-1_1	Mbc01	0	1	Neutrophils	1.70541	13.3056
AACTGGTCAGCTATTG-1_1	Mbc01	0	1	Neutrophils	2.38424	13.5904
AACTGGTCAGCTGGCT-1_1	Mbc01	3.29502	1	B cells	-0.132175	-5.78057
AACTGGTCAGGAACGT-1_1	Mbc01	2.8777	1	B cells	-3.6435	-5.261
AACTGGTCATCTCCCA-1_1	Mbc01	15.087	1	T cells	3.79298	0.810948
AACTGGTGTGGCAAAC-1_1	Mbc01	19.3133	1	T cells	6.06618	2.88824
AACTGGTGTTACGCGC-1_1	Mbc01	0.401284	1	Neutrophils	3.29464	9.87797
AACTGGTTCCGGCACA-1_1	Mbc01	1.6624	1	B cells	1.96061	-4.70171
AACTGGTTCGGAGGTA-1_1	Mbc01	1.72414	1	B cells	0.390274	-1.57007
AACTTTCAGCCAGGAT-1_1	Mbc01	1.74339	1	Monocytes	-10.8931	7.52127
AACTTTCAGTATGACA-1_1	Mbc01	2.75638	1	NK cells	-4.77376	2.01579
AACTTTCCACCAGATT-1_1	Mbc01	4.97778	1	T cells	6.2751	-0.298281
AACTTTCGTAGGGTAC-1_1	Mbc01	3.56002	1	B cells	-2.35426	-9.93995
AACTTTCGTGACGCCT-1_1	Mbc01	6.29723	1	T cells	9.77179	0.615844
AACTTTCGTGTCAATC-1_1	Mbc01	4.81013	1	B cells	1.32449	-4.92427
AACTTTCGTTACGACT-1_1	Mbc01	2.74232	1	T cells	9.72237	1.62473
AAGACCTAGATCCCAT-1_1	Mbc01	2.97937	1	B cells	-2.22786	-10.795
AAGACCTAGCAAATCA-1_1	Mbc01	0	1	Neutrophils	2.04907	13.1922
AAGACCTAGCGGCTTC-1_1	Mbc01	10.8146	1	T cells	4.92473	1.95723
AAGACCTAGCTTATCG-1_1	Mbc01	3.05657	1	B cells	-2.68528	-5.27193
AAGACCTAGGCTAGGT-1_1	Mbc01	4.75894	1	Monocytes	-8.3419	10.3701
AAGACCTCAAGTTCTG-1_1	Mbc01	0.909091	1	Neutrophils	0.185753	11.4646
AAGACCTCAATGAATG-1_1	Mbc01	3.6209	1	B cells	-3.56811	-6.94266
AAGACCTCAGTTCCCT-1_1	Mbc01	7.09812	1	T cells	8.80472	0.272864
AAGACCTCATGAACCT-1_1	Mbc01	0.0959693	1	Neutrophils	2.85244	13.5615
AAGACCTGTCGCGTGT-1_1	Mbc01	0.3003	1	Neutrophils	2.88761	11.3901
AAGCCGCAGCTACCGC-1_1	Mbc01	4.32133	1	B cells	-3.19083	-4.19605
AAGCCGCCACGAAACG-1_1	Mbc01	4.6841	1	T cells	6.69536	0.924758
AAGCCGCCAGGCAGTA-1_1	Mbc01	0.425532	1	Neutrophils	3.51677	10.718
AAGCCGCCATGAAGTA-1_1	Mbc01	3.5014	1	B cells	-1.44271	-9.91927
AAGCCGCGTTGAACTC-1_1	Mbc01	0	1	Neutrophils	2.90191	13.3794
AAGCCGCTCTTGAGGT-1_1	Mbc01	8.72618	1	T cells	8.23024	0.0315219
AAGGAGCAGAAACGCC-1_1	Mbc01	6.3964	1	B cells	-1.13161	-10.2006
AAGGAGCAGGCTCAGA-1_1	Mbc01	3.62395	1	B cells	-1.04784	-13.2072
AAGGAGCCACACAGAG-1_1	Mbc01	5.32725	1	T cells	4.21342	0.878684
AAGGAGCCACCAGGCT-1_1	Mbc01	0.30175	1	Neutrophils	2.75387	12.7669
AAGGAGCCAGCATACT-1_1	Mbc01	2.71977	1	B cells	-1.81382	-9.8398
AAGGAGCCAGTCACTA-1_1	Mbc01	2.06004	1	NK cells	-6.99712	2.27476
AAGGAGCCATCTGGTA-1_1	Mbc01	4.68262	1	T cells	8.54246	4.32262
AAGGAGCGTCATGCAT-1_1	Mbc01	4.20211	1	B cells	-2.92726	-11.5264
AAGGAGCGTCCAGTAT-1_1	Mbc01	1.65889	1	B cells	-3.435	-8.47599
AAGGAGCTCCTAGTGA-1_1	Mbc01	3.80872	1	B cells	-3.35734	-8.42388
AAGGCAGAGAGTAAGG-1_1	Mbc01	18.0571	1	T cells	3.8174	2.56225
AAGGCAGAGCCCGAAA-1_1	Mbc01	9.65418	1	T cells	7.53713	3.67434
AAGGCAGAGGACAGCT-1_1	Mbc01	5.89431	1	T cells	8.19537	0.42716
AAGGCAGCAGCTGCAC-1_1	Mbc01	2.74112	1	B cells	-1.25461	-5.35795
AAGGCAGCATCACCCT-1_1	Mbc01	19.6796	1	T cells	7.56745	-0.720543
AAGGCAGCATGTAGTC-1_1	Mbc01	1.54723	1	B cells	2.24807	-5.91608
AAGGCAGGTCGAATCT-1_1	Mbc01	1.51243	1	B cells	2.27718	-4.77605
AAGGCAGTCACCGTAA-1_1	Mbc01	0.974659	1	Neutrophils	1.3742	12.2332
AAGGCAGTCCCATTTA-1_1	Mbc01	2.84887	1	B cells	-2.90876	-5.04627
AAGGTTCAGATAGGAG-1_1	Mbc01	3.63912	1	B cells	-0.778699	-10.2208
AAGGTTCAGGCGATAC-1_1	Mbc01	12.0551	1	T cells	6.90368	-1.33816
AAGGTTCAGGGCATGT-1_1	Mbc01	4.46009	1	B cells	-1.14968	-8.62885
AAGGTTCCAGATCGGA-1_1	Mbc01	0.176887	1	Neutrophils	1.08708	13.0843
AAGGTTCCATATACGC-1_1	Mbc01	1.22324	1	B cells	2.30777	-5.66963
AAGGTTCGTTCAGACT-1_1	Mbc01	2.16049	1	B cells	-1.00385	-5.30798
AAGGTTCTCCAGTATG-1_1	Mbc01	2.09961	1	NK cells	-6.69943	2.12505
AAGGTTCTCGAATCCA-1_1	Mbc01	3.65535	1	B cells	1.7182	-4.82755
AAGGTTCTCGTCCGTT-1_1	Mbc01	3.40909	1	B cells	-2.85239	-4.77511
AAGGTTCTCGTTTGCC-1_1	Mbc01	3.31633	1	B cells	-2.26726	-12.0127
AAGGTTCTCTCGATGA-1_1	Mbc01	3.19716	1	B cells	-1.58324	-10.9495
AAGTCTGAGATGAGAG-1_1	Mbc01	2.78539	1	B cells	2.54226	-5.1764
AAGTCTGCAAGTCTGT-1_1	Mbc01	2.62192	1	B cells	-1.22116	-9.40538
AAGTCTGCAATAGCGG-1_1	Mbc01	2.63682	1	B cells	-2.1968	-7.43856
AAGTCTGCACGAGAGT-1_1	Mbc01	0.722892	1	Neutrophils	2.23153	13.5991
AAGTCTGCACTTGGAT-1_1	Mbc01	10.1161	1	B cells	1.86388	-4.80669
AAGTCTGCATGTCCTC-1_1	Mbc01	5.6701	1	B cells	-4.87828	-6.36723
AAGTCTGGTGTGAATA-1_1	Mbc01	3.32031	1	B cells	1.95048	-5.63881
AATCCAGAGAGCCCAA-1_1	Mbc01	0.691563	1	Neutrophils	-0.346498	11.0275
AATCCAGAGAGTACAT-1_1	Mbc01	3.46774	1	B cells	-2.93925	-7.56289
AATCCAGAGCTCCCAG-1_1	Mbc01	5.63973	1	B cells	-7.72558	-7.14059
AATCCAGCAAGCTGAG-1_1	Mbc01	10.9772	1	B cells	1.43607	-4.90257
AATCCAGCACGGACAA-1_1	Mbc01	2.21602	1	Monocytes	-12.4362	8.55798
AATCCAGCACTGTGTA-1_1	Mbc01	3.08191	1	B cells	1.99853	-4.68421
AATCCAGGTACAAGTA-1_1	Mbc01	6.92042	1	T cells	8.24748	0.414898
AATCCAGGTGAGGGAG-1_1	Mbc01	4.56398	1	T cells	-3.96733	2.28986
AATCCAGGTGGACGAT-1_1	Mbc01	1.51412	1	Monocytes	-10.6425	8.26423
AATCCAGTCCTTGGTC-1_1	Mbc01	3.52885	1	B cells	-0.320758	-5.10015
AATCCAGTCTCGTTTA-1_1	Mbc01	2.89242	1	Monocytes	-12.3365	8.01038
AATCCAGTCTGATACG-1_1	Mbc01	2.95567	1	B cells	-1.94727	-12.3211
AATCGGTAGACAATAC-1_1	Mbc01	5.13245	1	T cells	6.84164	-0.930677
AATCGGTAGACAGACC-1_1	Mbc01	2.57576	1	B cells	-1.98037	-14.093
AATCGGTAGAGCAATT-1_1	Mbc01	0.123077	1	Neutrophils	2.69452	13.4693
AATCGGTAGCCGATTT-1_1	Mbc01	0.149365	1	Neutrophils	3.56247	13.2997
AATCGGTAGCTATGCT-1_1	Mbc01	1.35603	1	B cells	2.03209	-4.66825
AATCGGTCAACTTGAC-1_1	Mbc01	3.50877	1	B cells	-6.65491	-6.39756
AATCGGTCATGTTCCC-1_1	Mbc01	6.19169	1	T cells	8.97248	0.990592
AATCGGTGTCTTCGTC-1_1	Mbc01	13.9403	1	B cells	1.71678	-5.13845
AATCGGTTCAGTCAGT-1_1	Mbc01	0	1	Neutrophils	2.18058	13.6491
AATCGGTTCTACCTGC-1_1	Mbc01	5.98007	1	T cells	9.66958	0.596634
AATCGGTTCTGCAGTA-1_1	Mbc01	0.173913	1	Neutrophils	3.0134	11.3502
ACACCAAAGAAGATTC-1_1	Mbc01	8.14053	1	T cells	8.52952	0.860655
ACACCAAAGCAGACTG-1_1	Mbc01	2.86885	1	B cells	-1.60864	-6.61513
ACACCAACACAGGTTT-1_1	Mbc01	1.41659	1	NK cells	-8.2434	1.5202
ACACCAACACCGCTAG-1_1	Mbc01	5.07968	1	B cells	-1.27534	-8.72994
ACACCAACAGATAATG-1_1	Mbc01	0.0727802	1	Neutrophils	3.36995	11.1164
ACACCAACAGTATAAG-1_1	Mbc01	8.11429	1	T cells	9.58719	0.606996
ACACCAACATAAGACA-1_1	Mbc01	2.53831	1	B cells	-1.10595	-6.32469
ACACCAAGTAACGCGA-1_1	Mbc01	7.27273	1	T cells	6.9032	0.432259
ACACCAAGTAGGACAC-1_1	Mbc01	2.33503	1	B cells	-1.75801	-7.15733
ACACCAAGTAGGAGTC-1_1	Mbc01	2.80702	1	B cells	-1.44832	-9.48652
ACACCAAGTCCTGCTT-1_1	Mbc01	0.094518	1	Neutrophils	2.89301	14.0443
ACACCAAGTGGTGTAG-1_1	Mbc01	6.89655	1	T cells	6.75608	1.00092
ACACCAAGTTGTGGCC-1_1	Mbc01	3.38914	1	B cells	-3.80937	-10.0349
ACACCAATCGGAGGTA-1_1	Mbc01	4.86874	1	B cells	-1.5992	-8.10029
ACACCCTAGAATCTCC-1_1	Mbc01	0.243902	1	Neutrophils	3.36892	11.5726
ACACCCTAGAGCCTAG-1_1	Mbc01	3.22718	1	T cells	9.90473	4.58182
ACACCCTAGCGGATCA-1_1	Mbc01	0.445986	1	Neutrophils	2.14719	11.9261
ACACCCTCATCGATGT-1_1	Mbc01	0.234192	1	Neutrophils	3.29137	10.3662
ACACCCTCATTACGAC-1_1	Mbc01	3.20614	1	B cells	-3.87051	-6.79246
ACACCCTTCAGATAAG-1_1	Mbc01	1.95668	1	Monocytes	-12.579	6.50124
ACACCCTTCCACGAAT-1_1	Mbc01	6.42002	1	T cells	6.41086	-0.892274
ACACCCTTCCCTCAGT-1_1	Mbc01	2.693	1	B cells	-1.88799	-4.70538
ACACCCTTCCCTCTTT-1_1	Mbc01	2.84659	1	B cells	-2.55559	-10.4567
ACACCCTTCTCGCTTG-1_1	Mbc01	3.04276	1	B cells	-3.43897	-8.45408
ACACCGGAGACGCAAC-1_1	Mbc01	4.20765	1	B cells	-3.06945	-7.56734
ACACCGGAGTCCCACG-1_1	Mbc01	7.79327	1	T cells	7.29094	4.96349
ACACCGGAGTGGTAAT-1_1	Mbc01	10.0917	1	T cells	7.80589	-0.97477
ACACCGGCAAGTTAAG-1_1	Mbc01	3.40447	1	B cells	-1.61245	-9.27663
ACACCGGCACCGAATT-1_1	Mbc01	3.38759	1	B cells	-2.17292	-7.53748
ACACCGGCATACGCTA-1_1	Mbc01	1.43234	1	Basophils	15.4879	-4.47167
ACACCGGGTAAATACG-1_1	Mbc01	1.82361	1	NK cells	-7.50821	3.17719
ACACCGGGTCCCTACT-1_1	Mbc01	2.34043	1	B cells	-2.11666	-7.749
ACACCGGTCCCAAGTA-1_1	Mbc01	2.29604	1	B cells	-0.100227	-5.89545
ACACCGGTCCTTGCCA-1_1	Mbc01	3.358	1	B cells	-0.863065	-5.37886
ACACCGGTCGGATGTT-1_1	Mbc01	1.51515	1	T cells	4.23454	4.06389
ACACCGGTCGTGACAT-1_1	Mbc01	13.4579	1	T cells	3.82537	0.810793
ACACTGAAGATCCTGT-1_1	Mbc01	3.11615	1	B cells	-2.29413	-5.04961
ACACTGAAGGCCCTCA-1_1	Mbc01	17.8	1	T cells	5.20919	2.29914
ACACTGAAGGTGATTA-1_1	Mbc01	3.9375	1	NK cells	-7.80077	2.33214
ACACTGAAGTAGATGT-1_1	Mbc01	1.20955	1	T cells	0.332766	1.95651
ACACTGAAGTGGAGAA-1_1	Mbc01	3.10049	1	B cells	-5.50094	-6.51595
ACACTGAAGTTTCCTT-1_1	Mbc01	3.37314	1	B cells	-1.81364	-9.56583
ACACTGACAAACAACA-1_1	Mbc01	2.7972	1	B cells	-3.27458	-7.43523
ACACTGACAAGTAATG-1_1	Mbc01	0.477707	1	Neutrophils	2.21759	11.0616
ACACTGACAGCCTTTC-1_1	Mbc01	0.11236	1	Neutrophils	3.15206	13.3394
ACACTGACAGCTGCTG-1_1	Mbc01	1.73702	1	Monocytes	-11.3681	6.88796
ACACTGACATAACCTG-1_1	Mbc01	5.27437	1	B cells	-0.612693	-5.92668
ACACTGACATAGACTC-1_1	Mbc01	7.42817	1	T cells	7.06978	-1.4982
ACACTGACATGCCTTC-1_1	Mbc01	4.63201	1	B cells	-3.08422	-4.61894
ACACTGAGTAAGCACG-1_1	Mbc01	3.41207	1	B cells	-2.57822	-10.6608
ACACTGAGTACACCGC-1_1	Mbc01	2.83019	1	B cells	-1.19958	-11.0121
ACACTGAGTCACCCAG-1_1	Mbc01	1.64868	1	T cells	0.888825	3.42381
ACACTGAGTCTTTCAT-1_1	Mbc01	4.68479	1	T cells	7.81315	-0.796342
ACACTGAGTTAGATGA-1_1	Mbc01	2.68873	1	B cells	-3.94204	-4.79882
ACACTGATCACGCGGT-1_1	Mbc01	3.08806	1	B cells	-2.9092	-10.4786
ACACTGATCGCATGGC-1_1	Mbc01	5.83874	1	Neutrophils	1.96417	14.3202
ACAGCCGAGTGGTCCC-1_1	Mbc01	0.331309	1	Neutrophils	-4.62801	10.3877
ACAGCCGCAGAAGCAC-1_1	Mbc01	3.01634	1	B cells	-1.51287	-7.29683
ACAGCCGCAGGAACGT-1_1	Mbc01	3.51468	1	B cells	-1.82036	-8.68896
ACAGCCGGTCGCATAT-1_1	Mbc01	10.1824	1	B cells	0.667483	-4.79428
ACAGCTAAGATAGCAT-1_1	Mbc01	18.5393	1	T cells	4.68584	0.521064
ACAGCTAAGATGTAAC-1_1	Mbc01	17.4484	1	T cells	5.90459	-0.321001
ACAGCTAAGCAGGCTA-1_1	Mbc01	8.39506	1	T cells	5.76737	2.30665
ACAGCTAAGTGCAAGC-1_1	Mbc01	3.57143	1	B cells	-2.03644	-9.44682
ACAGCTACACCACCAG-1_1	Mbc01	10.3371	1	Neutrophils	3.32552	14.0663
ACAGCTACAGCCACCA-1_1	Mbc01	4.26297	1	B cells	-1.4453	-11.9401
ACAGCTAGTTTACTCT-1_1	Mbc01	2.15678	1	B cells	-0.901331	-10.5327
ACAGCTATCCTACAGA-1_1	Mbc01	2.15698	1	B cells	-1.74251	-7.45988
ACAGCTATCGGGAGTA-1_1	Mbc01	2.24189	1	T cells	3.31692	2.29869
ACAGCTATCTAACGGT-1_1	Mbc01	3.30144	1	B cells	-1.34856	-9.99889
ACAGCTATCTAGCACA-1_1	Mbc01	2.15125	1	Monocytes	-12.1192	6.23937
ACAGCTATCTGAGTGT-1_1	Mbc01	15.9864	1	B cells	1.50057	-5.09377
ACATACGAGATCTGAA-1_1	Mbc01	3.86925	1	B cells	-1.60049	-5.67174
ACATACGAGGAGTACC-1_1	Mbc01	6.27854	1	B cells	-0.707292	-5.69262
ACATACGAGTCAATAG-1_1	Mbc01	2.60163	1	B cells	-2.77782	-5.39619
ACATACGAGTGGAGTC-1_1	Mbc01	3.16524	1	B cells	-1.66449	-6.16863
ACATACGCAAGGACAC-1_1	Mbc01	4.82759	1	T cells	9.22856	5.15991
ACATACGCAGCGTTCG-1_1	Mbc01	3.35679	1	B cells	-0.283237	-5.13066
ACATACGCATGCAACT-1_1	Mbc01	5.93575	1	T cells	6.91962	0.289272
ACATACGCATGCCTAA-1_1	Mbc01	5.72183	1	T cells	1.87154	0.771641
ACATACGGTCGTCTTC-1_1	Mbc01	1.82094	1	pDCs	-12.1146	3.77651
ACATACGGTGCAGACA-1_1	Mbc01	3.04762	1	B cells	-2.09691	-9.35261
ACATACGGTGTGACCC-1_1	Mbc01	0.164204	1	Neutrophils	2.15423	13.5313
ACATACGGTTCTGTTT-1_1	Mbc01	2.56312	1	B cells	-2.18044	-11.274
ACATACGTCAGCATGT-1_1	Mbc01	3.95747	1	B cells	-1.76702	-11.2193
ACATCAGAGATATGGT-1_1	Mbc01	2.41982	1	Monocytes	-12.8425	5.19734
ACATCAGAGTTCGATC-1_1	Mbc01	2.48201	1	B cells	-1.89087	-6.21742
ACATCAGCAATCCGAT-1_1	Mbc01	0.453515	1	Neutrophils	2.32189	12.3246
ACATCAGCACAGACAG-1_1	Mbc01	14.6707	1	B cells	1.9033	-5.56148
ACATCAGCACTATCTT-1_1	Mbc01	3.73975	1	T cells	8.5636	-0.0920373
ACATCAGCATCCCATC-1_1	Mbc01	2.38727	1	B cells	-1.15044	-6.09206
ACATCAGGTGGTAACG-1_1	Mbc01	3.77973	1	B cells	-8.68421	-5.9787
ACATCAGGTTCCATGA-1_1	Mbc01	2.64151	1	B cells	-1.37165	-10.6023
ACATCAGGTTGTACAC-1_1	Mbc01	2.34861	1	Monocytes	-8.59309	10.1969
ACATCAGTCGATCCCT-1_1	Mbc01	3.01339	1	T cells	8.53925	0.397361
ACATCAGTCTAAGCCA-1_1	Mbc01	2.77021	1	B cells	-2.0627	-6.50695
ACATCAGTCTCCCTGA-1_1	Mbc01	2.04778	1	B cells	-0.698506	-11.4011
ACATGGTAGAGGTAGA-1_1	Mbc01	2.29383	1	B cells	-0.627397	-6.7526
ACATGGTAGCAATCTC-1_1	Mbc01	0.157233	1	Neutrophils	1.98289	11.4324
ACATGGTAGGTGTTAA-1_1	Mbc01	2.44767	1	NK cells	-6.02499	2.36668
ACATGGTAGTGAACGC-1_1	Mbc01	4.14053	1	B cells	-1.83264	-14.331
ACATGGTCACCAGGCT-1_1	Mbc01	3.25163	1	B cells	-4.24201	-7.47331
ACATGGTCAGATCTGT-1_1	Mbc01	2.05823	1	NK cells	-7.96263	2.6106
ACATGGTCATACTACG-1_1	Mbc01	4.05688	1	B cells	-3.08177	-11.2515
ACATGGTGTCGATTGT-1_1	Mbc01	2.80499	1	B cells	-2.1082	-4.51925
ACATGGTGTGAGTGAC-1_1	Mbc01	0.652174	1	Neutrophils	3.69081	11.5577
ACATGGTTCCGCGTTT-1_1	Mbc01	2.47725	1	B cells	-0.985255	-6.61456
ACATGGTTCGAATGCT-1_1	Mbc01	0.18018	1	Neutrophils	2.99716	13.9386
ACATGGTTCGCTTGTC-1_1	Mbc01	2.68199	1	B cells	-1.14224	-6.6378
ACATGGTTCTCGATGA-1_1	Mbc01	3.13102	1	B cells	-1.97181	-8.08368
ACATGGTTCTGTCCGT-1_1	Mbc01	3.16333	1	B cells	-0.783423	-6.45265
ACCAGTAAGAGTGAGA-1_1	Mbc01	7.46888	1	T cells	6.53454	-0.644228
ACCAGTAAGTTTGCGT-1_1	Mbc01	3.57474	1	B cells	-1.37272	-8.43055
ACCAGTAGTCAGTGGA-1_1	Mbc01	3.05657	1	T cells	1.47304	1.75868
ACCAGTAGTGAGTATA-1_1	Mbc01	0.194553	1	Neutrophils	3.28165	10.4573
ACCAGTAGTTCAGCGC-1_1	Mbc01	4.90335	1	B cells	-1.01486	-8.27399
ACCAGTATCATATCGG-1_1	Mbc01	9.26518	1	B cells	1.67207	-5.46871
ACCAGTATCCACGTTC-1_1	Mbc01	3.56693	1	B cells	-1.5728	-8.3636
ACCAGTATCTTGTTTG-1_1	Mbc01	2.81179	1	B cells	-1.76148	-4.68359
ACCCACTAGGCCATAG-1_1	Mbc01	0.217628	1	Neutrophils	1.48909	12.1166
ACCCACTAGTACGTTC-1_1	Mbc01	5.48112	1	T cells	9.68286	0.115884
ACCCACTCAACACGCC-1_1	Mbc01	1.75887	1	NK cells	-7.18005	3.45787
ACCCACTCACTATCTT-1_1	Mbc01	4.23047	1	B cells	-8.75937	-5.97074
ACCCACTTCAACACAC-1_1	Mbc01	0.384615	1	Neutrophils	3.32346	11.9636
ACCCACTTCACGAAGG-1_1	Mbc01	7.55287	1	T cells	7.94036	4.59951
ACCCACTTCAGTGCAT-1_1	Mbc01	2.91351	1	Monocytes	-9.88636	8.42611
ACCCACTTCCAGGGCT-1_1	Mbc01	3.51134	1	B cells	-3.85665	-9.3583
ACCGTAAAGAGCTGGT-1_1	Mbc01	2.4819	1	NK cells	-7.55217	2.69805
ACCGTAAAGAGGTTAT-1_1	Mbc01	1.9962	1	T cells	1.35402	3.22281
ACCGTAAAGATCTGAA-1_1	Mbc01	3.71109	1	B cells	-2.23676	-10.1218
ACCGTAAAGCTGTTCA-1_1	Mbc01	2.27996	1	B cells	-2.13365	-6.2562
ACCGTAAAGTTTCCTT-1_1	Mbc01	3.70955	1	T cells	4.72272	4.94448
ACCGTAACAAACCTAC-1_1	Mbc01	3.04659	1	B cells	-2.13091	-6.01876
ACCGTAACACGGTAAG-1_1	Mbc01	9.20502	1	Neutrophils	2.00547	11.2088
ACCGTAACATCCTTGC-1_1	Mbc01	3.76203	1	B cells	-3.04513	-7.32853
ACCGTAAGTAACGTTC-1_1	Mbc01	2.86783	1	B cells	-2.27674	-7.4978
ACCGTAAGTCTCGTTC-1_1	Mbc01	2.68747	1	B cells	-1.88511	-11.1763
ACCGTAAGTTGTACAC-1_1	Mbc01	6.91318	1	T cells	7.7382	0.108297
ACCGTAATCCGTCATC-1_1	Mbc01	2.05128	1	Neutrophils	2.79001	12.3171
ACCGTAATCTCGTTTA-1_1	Mbc01	3.28237	1	B cells	-2.11493	-7.56263
ACCGTAATCTGATTCT-1_1	Mbc01	2.33463	1	T cells	8.92941	4.79969
ACCGTAATCTGTCTAT-1_1	Mbc01	6.6482	1	T cells	6.69589	-1.42138
ACCTTTAAGCGTAATA-1_1	Mbc01	4.42344	1	B cells	-2.38872	-7.52721
ACCTTTAAGCTGCAAG-1_1	Mbc01	3.57639	1	T cells	9.60326	4.65589
ACCTTTAAGGCATGGT-1_1	Mbc01	8.0292	1	T cells	4.66758	0.406786
ACCTTTAAGGGATCTG-1_1	Mbc01	0.113507	1	Neutrophils	2.43373	13.5702
ACCTTTAAGGTACTCT-1_1	Mbc01	2.98805	1	B cells	-3.37755	-3.98999
ACCTTTACACACATGT-1_1	Mbc01	3.38747	1	B cells	-9.1782	-6.33642
ACCTTTACAGGCGATA-1_1	Mbc01	1.33495	1	NK cells	-8.74162	2.48438
ACCTTTACAGGTTTCA-1_1	Mbc01	5.42773	1	B cells	-3.87127	-6.43924
ACCTTTACATATGAGA-1_1	Mbc01	1.781	1	NK cells	-6.27232	2.60502
ACCTTTAGTATATGAG-1_1	Mbc01	3.92292	1	T cells	9.32852	0.256884
ACCTTTAGTGAGCGAT-1_1	Mbc01	3.41297	1	B cells	-3.10088	-5.047
ACCTTTAGTTGAACTC-1_1	Mbc01	3.78358	1	B cells	-1.13989	-10.9533
ACCTTTAGTTGCGCAC-1_1	Mbc01	2.69534	1	B cells	-2.42645	-10.4255
ACCTTTATCCGCTGTT-1_1	Mbc01	6.58725	1	T cells	8.75404	0.191361
ACGAGCCAGCCACGCT-1_1	Mbc01	0.243784	1	Neutrophils	2.17412	12.6047
ACGAGCCAGCTTATCG-1_1	Mbc01	5.17799	1	T cells	7.72618	0.299295
ACGAGCCCACATAACC-1_1	Mbc01	3.15046	1	B cells	-2.38132	-4.29338
ACGAGCCCAGGGATTG-1_1	Mbc01	5.94193	1	B cells	-3.79224	-4.5715
ACGAGCCCATTTGCCC-1_1	Mbc01	2.82759	1	B cells	-2.36871	-7.50507
ACGAGCCGTCACCTAA-1_1	Mbc01	3.27422	1	B cells	-2.51833	-5.01892
ACGAGCCGTCATCCCT-1_1	Mbc01	1.43813	1	NK cells	-7.18659	2.74748
ACGAGCCGTGATGCCC-1_1	Mbc01	3.06334	1	B cells	-1.07746	-8.02104
ACGAGCCGTTACTGAC-1_1	Mbc01	2.56959	1	B cells	-2.38371	-7.21709
ACGAGCCTCCAGTAGT-1_1	Mbc01	0.707547	1	Neutrophils	2.71526	14.4739
ACGAGCCTCCGCTGTT-1_1	Mbc01	0.103413	1	Neutrophils	3.95801	11.2515
ACGAGCCTCTTGACGA-1_1	Mbc01	0.961538	1	Neutrophils	2.52744	11.2877
ACGAGGAAGAAACCAT-1_1	Mbc01	2.20717	1	T cells	2.84145	2.37137
ACGAGGAAGCCGCCTA-1_1	Mbc01	4.18702	1	B cells	-0.82479	-6.42172
ACGAGGAAGGTGGGTT-1_1	Mbc01	4.2524	1	B cells	-0.475627	-4.55657
ACGAGGAAGTGACATA-1_1	Mbc01	2.77018	1	B cells	-4.41491	-10.1392
ACGAGGAAGTTCGCAT-1_1	Mbc01	17.9259	1	T cells	5.92955	3.55661
ACGAGGACAATGGACG-1_1	Mbc01	0.153492	1	Neutrophils	-4.36796	10.2033
ACGAGGAGTAGCACGA-1_1	Mbc01	5.87302	1	Monocytes	-9.02598	9.6839
ACGAGGAGTCATGCCG-1_1	Mbc01	2.31508	1	B cells	-1.84849	-5.89914
ACGAGGAGTTCGCTAA-1_1	Mbc01	2.95231	1	B cells	2.205	-4.78261
ACGAGGATCCAAACAC-1_1	Mbc01	1.48064	1	Basophils	16.6197	-3.90876
ACGATACAGAAAGTGG-1_1	Mbc01	1.38648	1	NK cells	-8.46369	2.36149
ACGATACCAGCTCGCA-1_1	Mbc01	2.71687	1	B cells	-1.35374	-5.75703
ACGATACGTAAGGGAA-1_1	Mbc01	5.3907	1	B cells	-1.05293	-5.27097
ACGATACGTAGAGTGC-1_1	Mbc01	3.17175	1	B cells	-1.38305	-4.98763
ACGATACTCCCTAACC-1_1	Mbc01	6.69856	1	T cells	4.85336	0.445637
ACGATACTCCCTAATT-1_1	Mbc01	3.78451	1	B cells	-1.5912	-8.43129
ACGATACTCGCTTGTC-1_1	Mbc01	1.46308	1	NK cells	-7.60686	3.53139
ACGATACTCTGCTGCT-1_1	Mbc01	3.00752	1	B cells	-1.92539	-11.624
ACGATGTAGCTCCCAG-1_1	Mbc01	4.13895	1	B cells	-1.8057	-6.07237
ACGATGTAGGAATGGA-1_1	Mbc01	3.99423	1	B cells	-1.21972	-6.74825
ACGATGTCAACGATGG-1_1	Mbc01	1.89715	1	B cells	-2.70825	-6.75652
ACGATGTCAAGTCATC-1_1	Mbc01	6.84068	1	T cells	6.94719	-0.748357
ACGATGTCAGCTGCTG-1_1	Mbc01	1.34389	1	B cells	2.18393	-4.9319
ACGATGTCATCGTCGG-1_1	Mbc01	2.58788	1	B cells	-7.96717	-6.24235
ACGATGTGTTAGAACA-1_1	Mbc01	11.6129	1	B cells	1.3494	-4.91803
ACGATGTGTTATGTGC-1_1	Mbc01	6.68016	1	T cells	7.80081	0.384643
ACGATGTTCATCGATG-1_1	Mbc01	1.78108	1	NK cells	-7.82227	3.38969
ACGATGTTCGTTTGCC-1_1	Mbc01	3.55913	1	B cells	-1.70837	-14.2055
ACGCAGCAGAGTTGGC-1_1	Mbc01	3.29567	1	B cells	-2.37591	-4.87888
ACGCAGCAGGGAACGG-1_1	Mbc01	2.03202	1	B cells	-2.35799	-5.11394
ACGCAGCCAAGCCTAT-1_1	Mbc01	1.0322	1	T cells	1.19893	3.08398
ACGCAGCCAATAGCGG-1_1	Mbc01	0.560957	1	Neutrophils	1.69079	10.588
ACGCAGCCATACTACG-1_1	Mbc01	2.45511	1	B cells	-2.12501	-5.78319
ACGCAGCGTGAGCGAT-1_1	Mbc01	4.8583	1	T cells	2.8165	1.60709
ACGCAGCTCCACGACG-1_1	Mbc01	3.93204	1	B cells	-2.02199	-4.20166
ACGCAGCTCTCGATGA-1_1	Mbc01	3.42897	1	B cells	-0.572082	-12.9933
ACGCAGCTCTGCTGCT-1_1	Mbc01	1.85366	1	Neutrophils	2.86376	12.0455
ACGCCAGAGTTCGATC-1_1	Mbc01	2.6506	1	B cells	-3.41961	-5.43765
ACGCCAGCAGACGCTC-1_1	Mbc01	3.10811	1	B cells	-0.78591	-12.1861
ACGCCAGCAGCTGTTA-1_1	Mbc01	4.81464	1	B cells	-2.31813	-10.0292
ACGCCAGGTAAGTTCC-1_1	Mbc01	2.67499	1	B cells	-1.59687	-10.9797
ACGCCAGGTCTGGAGA-1_1	Mbc01	0.271739	1	Neutrophils	3.75408	12.8913
ACGCCAGGTGTGCGTC-1_1	Mbc01	3.94814	1	B cells	2.22726	-5.65562
ACGCCAGGTTATCACG-1_1	Mbc01	4.19355	1	T cells	8.30302	4.18724
ACGCCAGTCAGCTCGG-1_1	Mbc01	2.45566	1	B cells	-0.37533	-5.11962
ACGCCAGTCCGAACGC-1_1	Mbc01	0.272851	1	Neutrophils	3.6595	13.6537
ACGCCAGTCTGGCGAC-1_1	Mbc01	7.81975	1	T cells	8.25867	-0.650161
ACGCCGAAGACTAAGT-1_1	Mbc01	2.61882	1	B cells	-0.902367	-4.43007
ACGCCGACACGGATAG-1_1	Mbc01	3.61374	1	T cells	6.82245	1.99363
ACGCCGACACTCTGTC-1_1	Mbc01	2.45975	1	B cells	-1.43151	-9.20606
ACGCCGACAGTAGAGC-1_1	Mbc01	1.03522	1	T cells	-2.06335	5.17002
ACGCCGACATTGGGCC-1_1	Mbc01	2.89498	1	B cells	-1.81397	-12.44
ACGCCGAGTCGCGGTT-1_1	Mbc01	0.197824	1	Neutrophils	3.39962	11.7099
ACGCCGATCACAGTAC-1_1	Mbc01	2.2496	1	B cells	-0.817965	-5.80271
ACGCCGATCGCATGGC-1_1	Mbc01	5.58104	1	B cells	-2.27453	-10.2563
ACGCCGATCGTCACGG-1_1	Mbc01	4.4586	1	Basophils	-0.835252	-4.76071
ACGCCGATCGTTACAG-1_1	Mbc01	0.43956	1	Neutrophils	3.06593	10.2407
ACGCCGATCTGCTGTC-1_1	Mbc01	7.42804	1	T cells	5.73525	-0.172143
ACGGAGAAGCGAAGGG-1_1	Mbc01	3.98202	1	B cells	-2.06664	-4.27552
ACGGAGAAGCTAGTCT-1_1	Mbc01	1.83631	1	NK cells	-8.1422	2.47102
ACGGAGAAGTCTCAAC-1_1	Mbc01	2.73764	1	NK cells	-8.77935	1.69482
ACGGAGACAACCGCCA-1_1	Mbc01	3.57748	1	pDCs	-12.5352	2.54282
ACGGAGACACCGTTGG-1_1	Mbc01	1.54337	1	Monocytes	-11.8157	8.93648
ACGGAGAGTATGGTTC-1_1	Mbc01	1.20369	1	B cells	2.20463	-4.52649
ACGGAGAGTCATCCCT-1_1	Mbc01	3.27677	1	B cells	-1.71856	-11.8321
ACGGAGATCCCTTGCA-1_1	Mbc01	0.0615006	1	Neutrophils	2.83095	8.71037
ACGGAGATCTTAACCT-1_1	Mbc01	0.505689	1	Neutrophils	2.76511	10.3739
ACGGCCAAGGCTAGGT-1_1	Mbc01	4.04738	1	B cells	-3.06717	-4.74339
ACGGCCAGTCATATCG-1_1	Mbc01	3.36611	1	B cells	-2.41303	-8.65106
ACGGCCAGTCATATGC-1_1	Mbc01	4.49083	1	B cells	-3.31352	-8.13829
ACGGCCATCTTCGGTC-1_1	Mbc01	4.00751	1	B cells	-1.27162	-12.6312
ACGGGCTAGCGTGTCC-1_1	Mbc01	3.06279	1	T cells	8.33492	-0.463462
ACGGGCTAGTAGCCGA-1_1	Mbc01	7.90546	1	T cells	6.61791	-1.1213
ACGGGCTCAACTGGCC-1_1	Mbc01	1.75277	1	B cells	2.17346	-3.8355
ACGGGCTCAGCTTAAC-1_1	Mbc01	0.125471	1	Neutrophils	3.57905	10.1169
ACGGGCTCATGCCACG-1_1	Mbc01	4.82487	1	B cells	-3.41853	-7.80304
ACGGGCTGTGGTTTCA-1_1	Mbc01	4.96957	1	T cells	6.77396	1.74267
ACGGGCTTCCCTTGTG-1_1	Mbc01	3.30496	1	B cells	-0.898857	-10.9426
ACGGGTCAGTAGGTGC-1_1	Mbc01	5.02283	1	B cells	-1.12162	-10.2384
ACGGGTCCACGACTCG-1_1	Mbc01	1.02716	1	B cells	2.26764	-4.58883
ACGGGTCGTAAGCACG-1_1	Mbc01	13.7462	1	T cells	5.43441	0.237567
ACGGGTCGTATGAAAC-1_1	Mbc01	2.91051	1	B cells	-2.75115	-5.54477
ACGGGTCGTCCCTTGT-1_1	Mbc01	4.91803	1	T cells	2.97957	2.1821
ACGGGTCGTGCAACTT-1_1	Mbc01	0.74224	1	Neutrophils	3.41711	12.4836
ACGGGTCTCAGTTCGA-1_1	Mbc01	0.404858	1	Neutrophils	0.90995	13.1575
ACGTCAAAGAACTGTA-1_1	Mbc01	12.5125	1	T cells	6.23929	3.11589
ACGTCAAAGAGTCGGT-1_1	Mbc01	6.40457	1	T cells	9.21666	0.560443
ACGTCAACATGACATC-1_1	Mbc01	2.87648	1	NK cells	-8.05674	2.48295
ACGTCAACATTGCGGC-1_1	Mbc01	5.33148	1	T cells	2.51742	0.993621
ACGTCAATCCTCAATT-1_1	Mbc01	2.21141	1	B cells	-1.47444	-9.0913
ACGTCAATCGAATGGG-1_1	Mbc01	5.03335	1	NK cells	-7.35706	2.18763
ACGTCAATCGGAAATA-1_1	Mbc01	3.02419	1	B cells	-1.14281	-10.8807
ACTATCTAGAATCTCC-1_1	Mbc01	9.47368	1	T cells	4.63615	0.750949
ACTATCTAGCAATATG-1_1	Mbc01	0.222883	1	Neutrophils	2.2828	12.8083
ACTATCTAGGTAGCTG-1_1	Mbc01	2.10929	1	Monocytes	-12.0766	7.44608
ACTATCTCACAGCCCA-1_1	Mbc01	8.27967	1	T cells	7.15144	4.61993
ACTATCTCAGAGCCAA-1_1	Mbc01	1.43965	1	Neutrophils	3.55127	11.6785
ACTATCTCAGCCACCA-1_1	Mbc01	1.49457	1	T cells	1.27031	2.0655
ACTATCTCAGGTCTCG-1_1	Mbc01	15.2616	1	B cells	1.82419	-4.89999
ACTATCTCAGTTCATG-1_1	Mbc01	12.3636	1	B cells	2.32518	-5.38185
ACTATCTCATGTTGAC-1_1	Mbc01	2.94517	1	B cells	-2.48496	-7.15368
ACTATCTGTACATGTC-1_1	Mbc01	4.55857	1	B cells	-1.71483	-13.87
ACTATCTGTCGAATCT-1_1	Mbc01	4.92041	1	B cells	1.3666	-4.97443
ACTATCTGTGCACTTA-1_1	Mbc01	2.87554	1	B cells	-1.13727	-7.5817
ACTATCTGTGTGCGTC-1_1	Mbc01	1.5656	1	Plasma cells	8.37866	-7.78549
ACTATCTTCGAGAGCA-1_1	Mbc01	0.705467	1	Neutrophils	2.10879	11.4629
ACTATCTTCGATAGAA-1_1	Mbc01	7.05171	1	T cells	3.06501	1.62257
ACTATCTTCTCCCTGA-1_1	Mbc01	1.46077	1	B cells	-1.94293	-5.24633
ACTGAACAGCCAGTAG-1_1	Mbc01	10.1675	1	T cells	6.59796	3.71941
ACTGAACAGGCTCTTA-1_1	Mbc01	0.214592	1	Neutrophils	3.02092	11.8728
ACTGAACAGTGATCGG-1_1	Mbc01	2.14198	1	B cells	-1.44946	-9.22918
ACTGAACCAACACCCG-1_1	Mbc01	1.69372	1	NK cells	-6.93399	2.70185
ACTGAACCAAGGCTCC-1_1	Mbc01	2.48322	1	B cells	-2.60471	-10.5347
ACTGAACCAGCTTAAC-1_1	Mbc01	4.15598	1	B cells	-2.1792	-7.36927
ACTGAACCAGGTCTCG-1_1	Mbc01	2.78164	1	B cells	-1.89077	-8.64421
ACTGAACCATGTCGAT-1_1	Mbc01	3.48548	1	T cells	9.13204	0.597048
ACTGAACGTAGATTAG-1_1	Mbc01	3.07731	1	B cells	-7.08936	-6.51812
ACTGAACGTCGTTGTA-1_1	Mbc01	2.20538	1	NK cells	-8.44535	2.01493
ACTGAACGTGTCGCTG-1_1	Mbc01	3.46338	1	T cells	2.8608	0.86339
ACTGAACGTTTGACTG-1_1	Mbc01	3.25069	1	B cells	1.91948	-4.8083
ACTGAACTCCATGAGT-1_1	Mbc01	2.2357	1	B cells	-4.49197	-7.5912
ACTGAACTCGTAGATC-1_1	Mbc01	0.452635	1	Neutrophils	-1.33342	10.7054
ACTGAGTCAACTGCGC-1_1	Mbc01	4.48642	1	B cells	-2.1183	-4.26906
ACTGAGTCAGAGCCAA-1_1	Mbc01	3.82271	1	B cells	-1.01984	-5.83439
ACTGAGTCATACGCTA-1_1	Mbc01	3.48584	1	B cells	-0.793156	-10.5269
ACTGAGTGTGAGGCTA-1_1	Mbc01	2.90506	1	NK cells	-5.76791	2.88238
ACTGAGTGTGGCAAAC-1_1	Mbc01	4.99109	1	T cells	9.32113	0.90314
ACTGAGTGTGTGACCC-1_1	Mbc01	14.6341	1	B cells	0.885933	-4.76518
ACTGAGTGTTCAACCA-1_1	Mbc01	1.6331	1	B cells	2.15534	-4.51548
ACTGAGTGTTGTGGAG-1_1	Mbc01	2.92188	1	Monocytes	-12.493	5.96699
ACTGAGTTCACTCCTG-1_1	Mbc01	1.42487	1	Monocytes	-8.52576	10.304
ACTGAGTTCGGTGTTA-1_1	Mbc01	3.50877	1	B cells	-7.41272	-7.15164
ACTGAGTTCTCGAGTA-1_1	Mbc01	2.26978	1	B cells	-0.849621	-6.55955
ACTGAGTTCTCTAAGG-1_1	Mbc01	0.0944287	1	Neutrophils	1.65312	11.7717
ACTGAGTTCTGTCTCG-1_1	Mbc01	18.2692	1	T cells	4.22339	0.666584
ACTGATGAGCAACGGT-1_1	Mbc01	3.49051	1	B cells	-0.728609	-4.06239
ACTGATGAGTAACCCT-1_1	Mbc01	2.84091	1	B cells	-1.65635	-14.1914
ACTGATGCAAGCCGCT-1_1	Mbc01	3.32975	1	B cells	-1.70984	-5.34271
ACTGATGCAAGTTCTG-1_1	Mbc01	2.54491	1	B cells	-0.889469	-5.06239
ACTGATGCACAGGCCT-1_1	Mbc01	4.0501	1	B cells	-3.27626	-5.19608
ACTGCTCAGACGCAAC-1_1	Mbc01	2.29122	1	Monocytes	-9.63209	8.8716
ACTGCTCAGAGGGATA-1_1	Mbc01	2.41249	1	B cells	-2.24187	-10.3957
ACTGCTCAGCGAAGGG-1_1	Mbc01	0.0810373	1	B cells	-0.633726	-0.560672
ACTGCTCCACCGGAAA-1_1	Mbc01	3.67261	1	B cells	-1.29018	-6.55255
ACTGCTCCAGACACTT-1_1	Mbc01	2.43784	1	B cells	-1.67878	-6.22233
ACTGCTCCATACCATG-1_1	Mbc01	0.315457	1	Neutrophils	0.670098	13.5585
ACTGCTCGTAATCGTC-1_1	Mbc01	9.03277	1	Neutrophils	3.39275	11.5882
ACTGCTCGTGCCTGTG-1_1	Mbc01	7.29023	1	B cells	2.37089	-5.61474
ACTGCTCTCCCAAGTA-1_1	Mbc01	2.96533	1	B cells	-1.99152	-6.44084
ACTGCTCTCCCATTAT-1_1	Mbc01	2.47775	1	B cells	2.03324	-5.89341
ACTGCTCTCTTCGAGA-1_1	Mbc01	2.83257	1	B cells	-1.00329	-4.56239
ACTGTCCAGAATCTCC-1_1	Mbc01	11.8598	1	T cells	5.20683	0.263608
ACTGTCCAGACTCGGA-1_1	Mbc01	10.8963	1	B cells	1.58547	-4.91476
ACTGTCCAGCAGATCG-1_1	Mbc01	5.5325	1	B cells	-0.65432	-11.3473
ACTGTCCCAACTGCGC-1_1	Mbc01	0.20555	1	Neutrophils	3.7969	10.055
ACTGTCCCACATCTTT-1_1	Mbc01	5.87886	1	T cells	9.87261	1.50211
ACTGTCCCAGAAGCAC-1_1	Mbc01	0.401606	1	Neutrophils	3.11639	12.5697
ACTGTCCCATGTCCTC-1_1	Mbc01	2.86299	1	B cells	-0.966616	-5.63181
ACTGTCCGTCTAGAGG-1_1	Mbc01	4.89405	1	T cells	9.62536	0.805454
ACTGTCCTCAACACGT-1_1	Mbc01	3.44057	1	B cells	-1.56863	-6.20051
ACTGTCCTCAGCCTAA-1_1	Mbc01	3.85132	1	B cells	-1.45139	-10.5447
ACTGTCCTCCGTAGTA-1_1	Mbc01	1.62297	1	B cells	0.47632	-1.85747
ACTGTCCTCCTGCTTG-1_1	Mbc01	4.67075	1	T cells	6.49248	0.96562
ACTGTCCTCTGGGCCA-1_1	Mbc01	3.67728	1	B cells	-2.8381	-5.75517
ACTTACTAGATACACA-1_1	Mbc01	1.03339	1	Basophils	16.0284	-4.22066
ACTTACTAGGACTGGT-1_1	Mbc01	3.47253	1	B cells	-0.982295	-10.3532
ACTTACTAGTCGCCGT-1_1	Mbc01	3.15534	1	B cells	-1.70894	-12.6246
ACTTACTAGTTAGCGG-1_1	Mbc01	3.57143	1	B cells	-1.27051	-12.1249
ACTTACTCATGTCTCC-1_1	Mbc01	1.08272	1	NK cells	-8.55775	2.33696
ACTTACTGTCCCGACA-1_1	Mbc01	0.231214	1	Neutrophils	2.87075	13.271
ACTTACTTCCGTTGCT-1_1	Mbc01	0.907591	1	B cells	-1.93022	-7.49586
ACTTACTTCGAGGTAG-1_1	Mbc01	8.73333	1	T cells	6.67486	2.29151
ACTTACTTCGCACTCT-1_1	Mbc01	5.78911	1	B cells	-3.63242	-7.63716
ACTTGTTAGGGCTCTC-1_1	Mbc01	1.76574	1	B cells	-1.1683	-5.62244
ACTTGTTAGTACGCGA-1_1	Mbc01	3.89041	1	B cells	-0.619703	-11.3972
ACTTGTTCAAATTGCC-1_1	Mbc01	3.03843	1	B cells	-1.16279	-12.4268
ACTTGTTCAGCTGTTA-1_1	Mbc01	3.38718	1	B cells	-1.78507	-5.77984
ACTTGTTCAGTCAGAG-1_1	Mbc01	3.96226	1	B cells	-2.16934	-5.39086
ACTTGTTCATGGTCTA-1_1	Mbc01	1.15902	1	NK cells	-9.3056	1.75593
ACTTGTTGTTGGTAAA-1_1	Mbc01	4.01099	1	B cells	1.64843	-6.25653
ACTTTCAAGAGCTATA-1_1	Mbc01	6.61922	1	T cells	7.95639	-0.221499
ACTTTCAAGAGGTACC-1_1	Mbc01	3.26633	1	B cells	-2.43526	-5.73472
ACTTTCAAGCTACCGC-1_1	Mbc01	3.52143	1	B cells	-2.44103	-4.65743
ACTTTCAAGGGATCTG-1_1	Mbc01	9.69084	1	T cells	7.87027	5.09906
ACTTTCAAGTACCGGA-1_1	Mbc01	10.3976	1	T cells	7.3586	3.3788
ACTTTCAGTCTAGAGG-1_1	Mbc01	0.110375	1	Neutrophils	3.04396	14.217
ACTTTCAGTGACGCCT-1_1	Mbc01	4.02844	1	B cells	-1.05505	-5.39642
ACTTTCAGTTACGACT-1_1	Mbc01	2.68817	1	B cells	-5.19308	-6.26366
ACTTTCATCAGTTCGA-1_1	Mbc01	3.32447	1	B cells	-0.879465	-13.1764
ACTTTCATCCGCGTTT-1_1	Mbc01	3.76454	1	B cells	-4.17934	-7.07482
ACTTTCATCGGATGGA-1_1	Mbc01	3.26184	1	B cells	-0.993856	-11.0916
ACTTTCATCGGCGGTT-1_1	Mbc01	8.39107	1	T cells	7.49514	3.584
ACTTTCATCTCTGAGA-1_1	Mbc01	6.5051	1	B cells	0.221691	-4.9171
ACTTTCATCTGTCTCG-1_1	Mbc01	2.62245	1	B cells	-2.60393	-4.87027
ACTTTCATCTTGTATC-1_1	Mbc01	0.47356	1	Neutrophils	3.09435	10.8567
AGAATAGAGGAATCGC-1_1	Mbc01	1.51865	1	Monocytes	-11.46	7.45276
AGAATAGAGTGCCATT-1_1	Mbc01	4.62529	1	B cells	-0.690474	-11.0786
AGAATAGAGTGTTAGA-1_1	Mbc01	5.06624	1	B cells	2.03283	-5.81442
AGAATAGCACGAAATA-1_1	Mbc01	1.68182	1	B cells	-1.80988	-7.29464
AGAATAGCACTGAAGG-1_1	Mbc01	0.475842	1	Neutrophils	-0.658144	11.1318
AGAATAGCATTCCTGC-1_1	Mbc01	2.98581	1	B cells	-2.12754	-13.4626
AGAATAGGTCAAGCGA-1_1	Mbc01	3.51878	1	B cells	-2.56782	-11.5113
AGAATAGGTCCGTCAG-1_1	Mbc01	0.712144	1	Basophils	16.3699	-4.27593
AGAATAGGTGCCTTGG-1_1	Mbc01	2.849	1	B cells	-0.345023	-4.81045
AGAATAGGTTAGTGGG-1_1	Mbc01	2.5641	1	Neutrophils	2.82001	12.2165
AGACGTTAGAAAGTGG-1_1	Mbc01	3.6589	1	B cells	-3.99898	-6.40361
AGACGTTAGGTAAACT-1_1	Mbc01	2.62605	1	T cells	3.89708	0.771191
AGACGTTAGGTCATCT-1_1	Mbc01	3.51117	1	B cells	-0.903394	-6.70957
AGACGTTCAATGGTCT-1_1	Mbc01	0.222965	1	Neutrophils	2.40004	13.6953
AGACGTTGTGCGCTTG-1_1	Mbc01	2.58432	1	B cells	-1.63588	-6.42822
AGACGTTTCCTCAACC-1_1	Mbc01	3.18246	1	B cells	-1.67752	-14.1876
AGACGTTTCGCCATAA-1_1	Mbc01	3.29489	1	B cells	-1.0018	-10.6458
AGACGTTTCGGGAGTA-1_1	Mbc01	1.84682	1	B cells	-1.15182	-10.1953
AGAGCGAAGCCGCCTA-1_1	Mbc01	6.07639	1	B cells	1.32724	-4.94112
AGAGCGAAGTCATCCA-1_1	Mbc01	6.66374	1	B cells	-1.63328	-6.78716
AGAGCGACAATGACCT-1_1	Mbc01	0.351288	1	Neutrophils	2.54631	12.1886
AGAGCGACAGGATTGG-1_1	Mbc01	4.08789	1	B cells	-1.39345	-7.40681
AGAGCGAGTCAGCTAT-1_1	Mbc01	5.98911	1	T cells	8.23545	0.0802095
AGAGCGAGTGGCGAAT-1_1	Mbc01	13.0545	1	T cells	5.09908	0.517985
AGAGCGAGTTACCAGT-1_1	Mbc01	0.339559	1	Neutrophils	1.78924	11.9753
AGAGCGATCTTATCTG-1_1	Mbc01	12.2068	1	B cells	-3.59048	-9.69907
AGAGCTTCAATCTACG-1_1	Mbc01	1.41323	1	NK cells	-7.55117	2.34517
AGAGCTTCACCCAGTG-1_1	Mbc01	4.82597	1	B cells	-2.45428	-10.6188
AGAGCTTTCGGCGCAT-1_1	Mbc01	0.977476	1	B cells	2.37575	-5.58545
AGAGTGGAGCGATCCC-1_1	Mbc01	2.95543	1	T cells	4.0652	4.51178
AGAGTGGAGCTGTCTA-1_1	Mbc01	4.44288	1	B cells	-0.134918	-4.54946
AGAGTGGAGGCACATG-1_1	Mbc01	4.37105	1	B cells	-2.06299	-11.6665
AGAGTGGAGGGATGGG-1_1	Mbc01	2.27383	1	B cells	2.30768	-5.97443
AGAGTGGCACTCGACG-1_1	Mbc01	2.87958	1	B cells	1.85511	-5.975
AGAGTGGGTACAAGTA-1_1	Mbc01	2.00198	1	B cells	2.04621	-4.67506
AGAGTGGGTCAGAATA-1_1	Mbc01	8.27225	1	T cells	5.38587	0.259754
AGAGTGGGTCAGAGGT-1_1	Mbc01	2.92862	1	B cells	-4.36402	-10.0996
AGAGTGGGTCTTGTCC-1_1	Mbc01	2.75089	1	B cells	-2.12132	-7.6029
AGAGTGGGTTATCCGA-1_1	Mbc01	5.54217	1	B cells	0.0651201	-5.82096
AGAGTGGTCAGAGACG-1_1	Mbc01	2.07156	1	Monocytes	-7.95098	11.1185
AGAGTGGTCAGAGGTG-1_1	Mbc01	0.511945	1	Neutrophils	1.74594	10.7337
AGAGTGGTCAGATAAG-1_1	Mbc01	2.71812	1	NK cells	-8.25899	2.44753
AGAGTGGTCGCGTTTC-1_1	Mbc01	3.20122	1	T cells	5.76405	2.4118
AGAGTGGTCTTTACAC-1_1	Mbc01	2.53251	1	T cells	9.8028	0.543133
AGATCTGAGAGTACAT-1_1	Mbc01	3.5482	1	B cells	-1.41326	-10.8018
AGATCTGAGCCAACAG-1_1	Mbc01	3.59866	1	T cells	2.47448	1.40984
AGATCTGAGCTCCTCT-1_1	Mbc01	3.09023	1	B cells	-3.78486	-6.02016
AGATCTGAGGTAGCCA-1_1	Mbc01	0.247117	1	Neutrophils	2.04569	10.3006
AGATCTGCAAGAAAGG-1_1	Mbc01	7.87149	1	T cells	6.59139	-1.63606
AGATCTGCACATGACT-1_1	Mbc01	2.57681	1	B cells	-1.28033	-5.93552
AGATCTGGTCTACCTC-1_1	Mbc01	0	1	Neutrophils	3.36085	14.1368
AGATCTGGTGCAACGA-1_1	Mbc01	3.34471	1	T cells	7.97326	0.302201
AGATCTGTCATCTGTT-1_1	Mbc01	2.21192	1	B cells	2.24536	-4.49423
AGATCTGTCCCACTTG-1_1	Mbc01	10.6504	1	B cells	-1.00192	-4.46107
AGATCTGTCTTGTCAT-1_1	Mbc01	3.04613	1	Neutrophils	3.56109	10.5089
AGATTGCAGACAAAGG-1_1	Mbc01	4.93679	1	T cells	9.76627	0.329128
AGATTGCAGCACACAG-1_1	Mbc01	2.25734	1	NK cells	-7.6978	2.13167
AGATTGCAGGCGACAT-1_1	Mbc01	2.73271	1	B cells	-0.810696	-7.05182
AGATTGCAGTGCGATG-1_1	Mbc01	3.83848	1	T cells	9.25474	4.94935
AGATTGCCAAGGGTCA-1_1	Mbc01	3.2476	1	NK cells	-7.03809	2.80733
AGATTGCCAGCGAACA-1_1	Mbc01	4.51977	1	B cells	-1.65229	-13.8445
AGATTGCGTATCAGTC-1_1	Mbc01	3.14169	1	B cells	-5.4779	-6.71871
AGATTGCGTCTCCATC-1_1	Mbc01	0.33389	1	Neutrophils	1.05196	11.934
AGATTGCGTCTTGATG-1_1	Mbc01	12.8283	1	T cells	7.31842	1.1625
AGATTGCGTTACGCGC-1_1	Mbc01	4.96725	1	T cells	3.16389	2.07932
AGATTGCTCCATGAAC-1_1	Mbc01	4.9373	1	T cells	7.09777	0.601243
AGCAGCCAGTGATCGG-1_1	Mbc01	0.960799	1	B cells	2.41814	-4.06762
AGCAGCCCACGCATCG-1_1	Mbc01	3.81526	1	B cells	-3.14577	-4.02692
AGCAGCCCAGCCAATT-1_1	Mbc01	1.73182	1	B cells	-0.882312	-5.86389
AGCAGCCCAGTGAGTG-1_1	Mbc01	8.13008	1	T cells	7.3048	2.85061
AGCAGCCGTACATGTC-1_1	Mbc01	0.137741	1	Neutrophils	2.74069	13.8981
AGCAGCCGTCGCATAT-1_1	Mbc01	5.95935	1	B cells	-7.06751	-6.72155
AGCAGCCTCAGGTAAA-1_1	Mbc01	2.44048	1	B cells	-2.05786	-7.31994
AGCAGCCTCATCACCC-1_1	Mbc01	4.02185	1	B cells	-2.30842	-7.83226
AGCATACAGGTCGGAT-1_1	Mbc01	2.89367	1	B cells	-0.253433	-4.46701
AGCATACAGTACGTAA-1_1	Mbc01	1.99826	1	B cells	-2.01987	-12.332
AGCATACAGTCCGGTC-1_1	Mbc01	2.53165	1	B cells	-2.93284	-7.99803
AGCATACAGTGCGATG-1_1	Mbc01	3.1293	1	T cells	9.68288	4.4871
AGCATACAGTTGAGTA-1_1	Mbc01	6.35793	1	T cells	7.72348	-1.15952
AGCATACCACGGCGTT-1_1	Mbc01	5.74713	1	B cells	1.5029	-4.98971
AGCATACGTAACGACG-1_1	Mbc01	3.68127	1	B cells	-1.991	-5.76152
AGCATACGTGATGCCC-1_1	Mbc01	1.65771	1	B cells	-4.1563	-5.53578
AGCATACTCAACACTG-1_1	Mbc01	3.01318	1	B cells	-1.65028	-14.0448
AGCCTAACATACTCTT-1_1	Mbc01	2.56522	1	B cells	-4.31231	-10.0678
AGCCTAATCCCTAACC-1_1	Mbc01	9.50342	1	T cells	4.33824	3.88586
AGCCTAATCCTTTACA-1_1	Mbc01	1.83196	1	Neutrophils	2.25517	12.3087
AGCCTAATCGTCCGTT-1_1	Mbc01	0.296736	1	Neutrophils	2.0677	11.5645
AGCGGTCAGCAGGTCA-1_1	Mbc01	2.2792	1	Neutrophils	0.200866	13.2294
AGCGGTCAGCGTTCCG-1_1	Mbc01	3.11284	1	B cells	-1.3915	-10.2105
AGCGGTCAGGCTAGGT-1_1	Mbc01	2.84091	1	NK cells	-8.01605	2.86711
AGCGGTCAGTGTACTC-1_1	Mbc01	0.911708	1	Basophils	15.925	-4.29239
AGCGGTCCAATGTTGC-1_1	Mbc01	1.81159	1	Neutrophils	3.37058	10.7743
AGCGGTCCACCAGGTC-1_1	Mbc01	17.9104	1	T cells	6.01742	3.58893
AGCGGTCCAGTTTACG-1_1	Mbc01	4.12169	1	T cells	8.02733	4.30036
AGCGGTCCATTTGCCC-1_1	Mbc01	6.35916	1	B cells	-0.885342	-11.3655
AGCGGTCGTAAATGTG-1_1	Mbc01	6.45802	1	Monocytes	-11.3999	6.71334
AGCGGTCGTATTAGCC-1_1	Mbc01	4.07125	1	B cells	-1.92353	-12.3997
AGCGGTCGTCATATGC-1_1	Mbc01	0.972898	1	B cells	2.42812	-4.10894
AGCGGTCGTTCAACCA-1_1	Mbc01	5.213	1	T cells	7.16978	-1.66178
AGCGGTCTCTCGATGA-1_1	Mbc01	3.7182	1	B cells	-3.38362	-4.64307
AGCGTATCAATGTAAG-1_1	Mbc01	3.04054	1	B cells	-0.961357	-5.8076
AGCGTATCACTAGTAC-1_1	Mbc01	3.96552	1	B cells	-2.25581	-7.61527
AGCGTATCATACGCTA-1_1	Mbc01	2.58844	1	B cells	2.23755	-5.86338
AGCGTATGTAAGAGGA-1_1	Mbc01	3.15956	1	B cells	-3.61554	-4.56279
AGCGTATGTACCGGCT-1_1	Mbc01	3.14233	1	B cells	-3.3053	-5.14732
AGCGTATGTATAGTAG-1_1	Mbc01	4.37673	1	B cells	-0.924339	-11.0984
AGCGTATGTCAACATC-1_1	Mbc01	2.92475	1	B cells	-2.18375	-8.59496
AGCGTATTCTCTGCTG-1_1	Mbc01	0	1	Neutrophils	4.20525	11.2099
AGCGTATTCTGTCCGT-1_1	Mbc01	2.88248	1	B cells	-3.87165	-9.85084
AGCGTCGAGAGCTGCA-1_1	Mbc01	1.13861	1	T cells	-0.55693	4.40357
AGCGTCGAGGACCACA-1_1	Mbc01	0.13245	1	B cells	-0.648198	-0.537934
AGCGTCGCAAAGCGGT-1_1	Mbc01	7.0443	1	T cells	8.06685	0.338391
AGCGTCGCACAGACAG-1_1	Mbc01	2.61036	1	B cells	-3.33034	-10.8011
AGCGTCGCATGGTCTA-1_1	Mbc01	3.82166	1	B cells	-1.10769	-10.8938
AGCGTCGGTCATATCG-1_1	Mbc01	2.5888	1	B cells	-1.08711	-5.67632
AGCGTCGGTCTGCAAT-1_1	Mbc01	2.63992	1	B cells	-2.10791	-9.82211
AGCGTCGGTGCAACGA-1_1	Mbc01	3.04348	1	T cells	9.19998	4.58425
AGCGTCGGTGCGCTTG-1_1	Mbc01	4.46154	1	B cells	-1.51122	-11.0205
AGCGTCGTCAAAGACA-1_1	Mbc01	2.67606	1	Monocytes	-12.4039	6.51956
AGCGTCGTCACATACG-1_1	Mbc01	0.170358	1	Neutrophils	3.62179	13.4709
AGCGTCGTCGCAAACT-1_1	Mbc01	0	1	Neutrophils	3.5905	13.4284
AGCGTCGTCGGACAAG-1_1	Mbc01	6.05061	1	T cells	6.27688	-0.657772
AGCGTCGTCTCCAGGG-1_1	Mbc01	7.47581	1	T cells	7.45861	-0.037096
AGCTCCTAGAAACCTA-1_1	Mbc01	3.72399	1	B cells	2.44023	-5.35199
AGCTCCTAGACTAGAT-1_1	Mbc01	0	1	Neutrophils	1.89506	11.3177
AGCTCCTAGCCCGAAA-1_1	Mbc01	5.83681	1	T cells	7.69433	-0.256757
AGCTCCTAGCTAAGAT-1_1	Mbc01	3.20671	1	B cells	-1.01599	-11.2617
AGCTCCTAGTAGGCCA-1_1	Mbc01	4.89716	1	B cells	-1.73768	-10.0092
AGCTCCTAGTCTCCTC-1_1	Mbc01	4.41272	1	T cells	9.52389	0.199086
AGCTCCTGTACAAGTA-1_1	Mbc01	3.14381	1	B cells	-0.854227	-5.69313
AGCTCCTGTCTAAAGA-1_1	Mbc01	3.48548	1	B cells	-0.522619	-6.58675
AGCTCCTGTGGTCTCG-1_1	Mbc01	10.5882	1	B cells	1.78001	-4.99252
AGCTCCTTCACTTACT-1_1	Mbc01	13.556	1	B cells	1.55687	-5.0626
AGCTCCTTCTACTCAT-1_1	Mbc01	2.52874	1	B cells	-0.630561	-12.0004
AGCTCTCAGAGTCTGG-1_1	Mbc01	1.64319	1	Monocytes	-7.56416	11.731
AGCTCTCAGATGCCAG-1_1	Mbc01	12.0609	1	T cells	6.26272	0.412874
AGCTCTCAGCGAGAAA-1_1	Mbc01	0.520059	1	Neutrophils	3.79094	12.3763
AGCTCTCAGGCTAGCA-1_1	Mbc01	1.23164	1	NK cells	-7.57698	2.14286
AGCTCTCAGGTGCTAG-1_1	Mbc01	1.36646	1	B cells	2.45832	-4.61289
AGCTCTCAGTGTCCCG-1_1	Mbc01	8.79205	1	T cells	7.16651	-1.11963
AGCTCTCCAAGAAAGG-1_1	Mbc01	4.48819	1	T cells	5.88678	0.578133
AGCTCTCCAGTCGTGC-1_1	Mbc01	3.3754	1	T cells	9.94703	1.69301
AGCTCTCGTAGTAGTA-1_1	Mbc01	2.12766	1	B cells	-1.10153	-4.71121
AGCTCTCGTCTCTCTG-1_1	Mbc01	2.17077	1	B cells	-1.31399	-6.62874
AGCTCTCGTGCACTTA-1_1	Mbc01	2.36146	1	B cells	1.27584	-4.7068
AGCTCTCGTTAAGACA-1_1	Mbc01	0.428725	1	Neutrophils	1.57078	14.0493
AGCTCTCTCAAGCCTA-1_1	Mbc01	3.25203	1	B cells	-0.858459	-6.0977
AGCTCTCTCCGCTGTT-1_1	Mbc01	3.05481	1	B cells	-7.49295	-6.058
AGCTTGAAGACCCACC-1_1	Mbc01	13.4518	1	B cells	2.18686	-5.90291
AGCTTGAAGATATGCA-1_1	Mbc01	10.4651	1	T cells	7.87104	3.66314
AGCTTGAAGTAATCCC-1_1	Mbc01	5.3719	1	T cells	6.08087	2.06677
AGCTTGACACAGCGTC-1_1	Mbc01	0.330033	1	Neutrophils	3.91986	12.1178
AGCTTGACACGGCTAC-1_1	Mbc01	3.96873	1	T cells	7.91786	-0.385922
AGCTTGACATGTCTCC-1_1	Mbc01	0.863422	1	Basophils	15.7216	-4.35298
AGCTTGAGTCCGAGTC-1_1	Mbc01	2.03779	1	T cells	4.18465	4.80766
AGCTTGAGTGAAATCA-1_1	Mbc01	3.01161	1	B cells	-3.05591	-6.70155
AGCTTGATCCCAAGAT-1_1	Mbc01	3.03732	1	T cells	9.03848	4.70506
AGCTTGATCCGCATCT-1_1	Mbc01	19.5596	1	T cells	5.66863	0.180836
AGCTTGATCGTATCAG-1_1	Mbc01	5.80162	1	T cells	8.56964	-0.436247
AGCTTGATCTAACCGA-1_1	Mbc01	0.214777	1	Neutrophils	2.97868	8.95241
AGCTTGATCTGGTTCC-1_1	Mbc01	3.59909	1	B cells	-2.88973	-5.60626
AGCTTGATCTTGACGA-1_1	Mbc01	3.22327	1	B cells	-3.19946	-4.82665
AGGCCACCAAAGCAAT-1_1	Mbc01	1.64017	1	Neutrophils	2.7152	12.1863
AGGCCACCAAATTGCC-1_1	Mbc01	2.6879	1	B cells	-1.60128	-7.60858
AGGCCACCATATACGC-1_1	Mbc01	3.59712	1	B cells	-0.70882	-11.9912
AGGCCACGTCAGCTAT-1_1	Mbc01	3.08261	1	B cells	-2.93635	-8.43629
AGGCCACTCAGTTAGC-1_1	Mbc01	13.8111	1	Monocytes	-11.1794	6.46817
AGGCCACTCGGAAATA-1_1	Mbc01	0.367647	1	Neutrophils	2.86841	13.4045
AGGCCACTCTAACTCT-1_1	Mbc01	2.82633	1	B cells	-1.44106	-11.803
AGGCCGTAGACCACGA-1_1	Mbc01	0.136737	1	Neutrophils	3.70999	11.893
AGGCCGTAGTGTACCT-1_1	Mbc01	3.3763	1	B cells	-1.16146	-7.03966
AGGCCGTCAGTATAAG-1_1	Mbc01	3.08527	1	Monocytes	-12.9271	5.28641
AGGCCGTCATGTCCTC-1_1	Mbc01	13.8837	1	B cells	1.61894	-4.97385
AGGCCGTTCGACGGAA-1_1	Mbc01	6.96023	1	B cells	-1.05516	-10.1432
AGGCCGTTCTGTGCAA-1_1	Mbc01	3.96358	1	B cells	-1.24264	-12.1349
AGGGAGTAGAAGATTC-1_1	Mbc01	1.7053	1	Neutrophils	2.78754	12.1571
AGGGAGTAGCCTCGTG-1_1	Mbc01	2.30258	1	Monocytes	-11.4392	6.80981
AGGGAGTAGTAAGTAC-1_1	Mbc01	6.99734	1	B cells	-0.44083	-5.07247
AGGGAGTAGTACGTAA-1_1	Mbc01	9.91525	1	T cells	7.27906	4.84681
AGGGAGTAGTGAACGC-1_1	Mbc01	4.81386	1	B cells	-2.59625	-7.35854
AGGGAGTCATCACCCT-1_1	Mbc01	3.59256	1	B cells	-2.10855	-5.61407
AGGGAGTGTCAGTGGA-1_1	Mbc01	3.71622	1	B cells	-2.76506	-8.07241
AGGGAGTGTCCGAAGA-1_1	Mbc01	0.50813	1	B cells	0.205735	-1.4512
AGGGAGTGTGCACCAC-1_1	Mbc01	4.62963	1	B cells	-2.99446	-7.44407
AGGGAGTGTTCCACAA-1_1	Mbc01	3.13577	1	B cells	1.53074	-4.63143
AGGGAGTTCACTTACT-1_1	Mbc01	2.90038	1	B cells	-0.70011	-11.3364
AGGGAGTTCAGGCGAA-1_1	Mbc01	2.64971	1	B cells	-1.17893	-9.41285
AGGGAGTTCATGCATG-1_1	Mbc01	4.88189	1	T cells	9.76233	1.73313
AGGGAGTTCTAACCGA-1_1	Mbc01	3.36391	1	B cells	-3.92674	-6.7208
AGGGAGTTCTGTCAAG-1_1	Mbc01	15.0558	1	B cells	2.25634	-5.57904
AGGGATGAGGCTAGGT-1_1	Mbc01	2.849	1	B cells	-1.46397	-10.6575
AGGGATGAGGTTCCTA-1_1	Mbc01	3.78096	1	B cells	-2.77721	-8.73955
AGGGATGAGTGGGCTA-1_1	Mbc01	5.44662	1	T cells	7.76923	-0.718891
AGGGATGCACTACAGT-1_1	Mbc01	3.14784	1	B cells	-0.90039	-11.4216
AGGGATGGTATCAGTC-1_1	Mbc01	0.13587	1	Neutrophils	2.63936	13.8096
AGGGATGGTCCGAAGA-1_1	Mbc01	1.33164	1	Monocytes	-8.04755	10.8943
AGGGATGGTCTCGTTC-1_1	Mbc01	0.245098	1	Neutrophils	3.31557	11.6609
AGGGATGGTGGTCCGT-1_1	Mbc01	3.294	1	B cells	-2.87325	-7.54234
AGGGATGTCCAGTAGT-1_1	Mbc01	0.164366	1	Neutrophils	-4.71956	10.4566
AGGGATGTCCCATTTA-1_1	Mbc01	2.3277	1	T cells	8.91514	1.91076
AGGGATGTCTCATTCA-1_1	Mbc01	4.68665	1	B cells	-1.23769	-5.67586
AGGGTGAAGGCAATTA-1_1	Mbc01	0	1	Neutrophils	3.90564	11.6588
AGGGTGAAGGTAGCCA-1_1	Mbc01	6.00546	1	B cells	-0.938017	-10.3655
AGGGTGAAGTTATCGC-1_1	Mbc01	2.81266	1	T cells	2.79427	1.75211
AGGGTGACAAGCCGTC-1_1	Mbc01	2.48862	1	pDCs	-12.119	3.76841
AGGGTGACACATAACC-1_1	Mbc01	5.06757	1	T cells	9.893	1.34131
AGGGTGACACGGTTTA-1_1	Mbc01	3.44086	1	T cells	9.60583	0.575025
AGGGTGAGTAAGTGTA-1_1	Mbc01	4.40252	1	T cells	9.31605	0.759349
AGGGTGAGTTAAGAAC-1_1	Mbc01	1.32761	1	Monocytes	-7.67235	11.3321
AGGTCATAGCCGGTAA-1_1	Mbc01	1.34298	1	NK cells	-7.29758	3.23661
AGGTCATAGCTCTCGG-1_1	Mbc01	3.6941	1	B cells	-7.36813	-6.00536
AGGTCATAGGCATTGG-1_1	Mbc01	5.96616	1	T cells	7.12979	0.692678
AGGTCATAGTGTTAGA-1_1	Mbc01	2.02737	1	B cells	-1.47042	-7.22007
AGGTCATCATATACGC-1_1	Mbc01	1.86001	1	NK cells	-8.48264	2.4016
AGGTCATGTCGAAAGC-1_1	Mbc01	3.54691	1	B cells	-1.29653	-13.4633
AGGTCATTCGCGATCG-1_1	Mbc01	0.0786782	1	Neutrophils	2.99944	13.0052
AGGTCCGAGCATGGCA-1_1	Mbc01	2.81905	1	T cells	9.61664	1.84917
AGGTCCGAGGCTAGGT-1_1	Mbc01	0.238284	1	Neutrophils	4.03573	11.4857
AGGTCCGAGTGGGCTA-1_1	Mbc01	16.6484	1	B cells	1.1733	-5.17454
AGGTCCGCACAGACTT-1_1	Mbc01	3.05221	1	B cells	-2.86632	-9.07472
AGGTCCGGTACTCAAC-1_1	Mbc01	0	1	Neutrophils	3.60543	11.4203
AGGTCCGGTCTGGTCG-1_1	Mbc01	3.31263	1	B cells	-1.72255	-6.59533
AGGTCCGTCCTCGCAT-1_1	Mbc01	8.86076	1	B cells	1.65156	-5.65623
AGGTCCGTCTTGAGGT-1_1	Mbc01	10.7962	1	B cells	-0.416179	-8.40671
AGTAGTCAGATATACG-1_1	Mbc01	0.2886	1	Neutrophils	2.64492	11.6224
AGTAGTCAGCCAGAAC-1_1	Mbc01	13.6602	1	B cells	1.6768	-5.09199
AGTAGTCCAATCTGCA-1_1	Mbc01	0.281294	1	Neutrophils	2.95691	14.1794
AGTAGTCCACGCCAGT-1_1	Mbc01	4.10028	1	T cells	9.83534	4.64442
AGTAGTCCAGCCTATA-1_1	Mbc01	6.20757	1	T cells	5.75908	2.33351
AGTAGTCCATATACCG-1_1	Mbc01	3.02579	1	B cells	-1.33071	-10.7827
AGTAGTCGTAGCTAAA-1_1	Mbc01	4.33121	1	B cells	-2.26269	-7.12525
AGTAGTCGTATGAATG-1_1	Mbc01	0.381098	1	Neutrophils	3.14417	11.9701
AGTAGTCGTCCTCTTG-1_1	Mbc01	0.875778	1	NK cells	-7.45173	2.35146
AGTAGTCGTGAAAGAG-1_1	Mbc01	4.37132	1	B cells	-7.68207	-7.19503
AGTAGTCGTTGCGCAC-1_1	Mbc01	3.8698	1	B cells	-4.14189	-5.43052
AGTAGTCTCTGCTGCT-1_1	Mbc01	3.09811	1	B cells	-2.56323	-10.8293
AGTAGTCTCTTGAGAC-1_1	Mbc01	3.69702	1	B cells	-0.678175	-6.3534
AGTCTTTAGATCCCAT-1_1	Mbc01	2.87561	1	T cells	9.32833	4.46534
AGTCTTTAGGCTACGA-1_1	Mbc01	0.415512	1	Neutrophils	2.12345	14.4294
AGTCTTTAGGGATCTG-1_1	Mbc01	2.16625	1	B cells	-1.66953	-9.87733
AGTCTTTCAAACTGCT-1_1	Mbc01	6.09103	1	B cells	-3.2945	-7.04491
AGTCTTTCAAAGCAAT-1_1	Mbc01	4.5285	1	B cells	-0.817027	-11.1321
AGTCTTTCACTCGACG-1_1	Mbc01	0.228311	1	Neutrophils	3.22931	14.2668
AGTCTTTCACTTAAGC-1_1	Mbc01	3.6119	1	B cells	-0.474008	-11.5189
AGTCTTTCATGGTAGG-1_1	Mbc01	2.50667	1	B cells	-2.39576	-4.64963
AGTCTTTGTCAGAGGT-1_1	Mbc01	2.57129	1	B cells	-2.22365	-12.4284
AGTCTTTGTCCGAGTC-1_1	Mbc01	7.95455	1	T cells	8.32187	4.47522
AGTCTTTGTTCCATGA-1_1	Mbc01	3.56975	1	B cells	-1.74248	-9.35321
AGTCTTTTCAACACAC-1_1	Mbc01	2.05347	1	B cells	2.44209	-5.52057
AGTCTTTTCGACGGAA-1_1	Mbc01	3.84615	1	B cells	-1.17473	-6.72855
AGTGAGGAGGAGCGTT-1_1	Mbc01	5.28211	1	B cells	-1.53262	-4.00915
AGTGAGGAGGATGTAT-1_1	Mbc01	0.363636	1	Neutrophils	1.61532	12.8713
AGTGAGGAGTACACCT-1_1	Mbc01	3.59451	1	B cells	-1.7496	-6.10616
AGTGAGGAGTCAAGGC-1_1	Mbc01	3.36031	1	T cells	9.87837	4.61499
AGTGAGGCATTCCTGC-1_1	Mbc01	10.0775	1	T cells	3.59493	0.859172
AGTGAGGGTCACCCAG-1_1	Mbc01	1.95759	1	B cells	-0.902165	-10.5641
AGTGAGGGTTCGGGCT-1_1	Mbc01	5.15654	1	B cells	-0.246283	-4.34046
AGTGAGGTCAAAGACA-1_1	Mbc01	5.25394	1	T cells	3.5303	0.668408
AGTGAGGTCCGAATGT-1_1	Mbc01	7.17949	1	T cells	6.74749	-0.876017
AGTGAGGTCCTATGTT-1_1	Mbc01	2.0908	1	B cells	-1.03906	-11.857
AGTGAGGTCGGAAACG-1_1	Mbc01	17.6938	1	T cells	4.82133	0.555051
AGTGAGGTCTTGCATT-1_1	Mbc01	2.86608	1	T cells	9.19413	5.0757
AGTGGGAAGGTCATCT-1_1	Mbc01	2.90456	1	B cells	-4.05249	-5.05137
AGTGGGAAGTGTACGG-1_1	Mbc01	2.27833	1	B cells	0.00265881	-5.89398
AGTGGGACATCCGCGA-1_1	Mbc01	0.116822	1	Neutrophils	2.06482	12.9031
AGTGGGAGTAAGCACG-1_1	Mbc01	3.9059	1	B cells	-2.82907	-9.658
AGTGGGAGTCCAGTGC-1_1	Mbc01	1.47194	1	Neutrophils	2.89221	12.3069
AGTGGGAGTTGGTTTG-1_1	Mbc01	3.50696	1	B cells	-2.99111	-5.26772
AGTGGGATCCACGTGG-1_1	Mbc01	2.86797	1	B cells	-0.286531	-5.22527
AGTGGGATCCGCGTTT-1_1	Mbc01	1.96721	1	B cells	-3.9756	-5.54879
AGTGGGATCTTTACAC-1_1	Mbc01	2.94411	1	B cells	-1.29178	-6.96255
AGTGTCAAGACCTAGG-1_1	Mbc01	3.29381	1	B cells	-1.02953	-10.5751
AGTGTCAAGGCAGTCA-1_1	Mbc01	4.03397	1	B cells	-1.05053	-6.02394
AGTGTCACAGCTCGCA-1_1	Mbc01	4.47361	1	B cells	-5.89416	-6.83878
AGTGTCACAGGTGGAT-1_1	Mbc01	0.46332	1	Neutrophils	2.911	14.2619
AGTGTCACATGGGACA-1_1	Mbc01	3.58938	1	B cells	-2.75638	-10.1519
AGTGTCAGTCAGTGGA-1_1	Mbc01	1.51165	1	B cells	1.95033	-4.53582
AGTGTCAGTTCCCTTG-1_1	Mbc01	3.15271	1	B cells	-1.15362	-10.4241
AGTGTCAGTTGGAGGT-1_1	Mbc01	4.07725	1	T cells	7.9568	-0.901006
AGTGTCATCAGCCTAA-1_1	Mbc01	5.56818	1	B cells	-1.04193	-6.66853
AGTGTCATCCTAGTGA-1_1	Mbc01	4.39289	1	B cells	-1.22379	-10.5815
AGTGTCATCCTTTACA-1_1	Mbc01	3.38983	1	B cells	-7.51512	-6.40083
AGTTGGTAGGCTAGAC-1_1	Mbc01	1.71091	1	NK cells	-7.83864	2.48878
AGTTGGTCATGGTAGG-1_1	Mbc01	0.27027	1	Neutrophils	2.16385	10.9144
AGTTGGTGTGCGATAG-1_1	Mbc01	1.87402	1	B cells	-1.54568	-4.80449
AGTTGGTTCCTATGTT-1_1	Mbc01	4.84551	1	B cells	-1.02855	-13.2233
AGTTGGTTCGCGATCG-1_1	Mbc01	0.0832639	1	Neutrophils	-1.32959	9.43351
ATAACGCCAATAACGA-1_1	Mbc01	0.329866	1	Neutrophils	-4.61923	10.3961
ATAACGCCAATGAATG-1_1	Mbc01	2.4312	1	B cells	-1.59288	-12.4093
ATAACGCGTAGCCTAT-1_1	Mbc01	2.55845	1	B cells	-1.467	-7.40451
ATAACGCGTCCAGTAT-1_1	Mbc01	0.130548	1	Neutrophils	3.73169	11.8597
ATAACGCGTCGCCATG-1_1	Mbc01	4.27427	1	T cells	6.8876	1.65682
ATAACGCGTTCGGCAC-1_1	Mbc01	3.33333	1	B cells	-1.08754	-7.77511
ATAACGCTCGGCGGTT-1_1	Mbc01	2.34987	1	NK cells	-6.86845	2.84012
ATAACGCTCGGTCTAA-1_1	Mbc01	4.5108	1	B cells	-5.89854	-6.57772
ATAAGAGAGTACGTTC-1_1	Mbc01	2.61364	1	B cells	-2.79141	-7.14567
ATAAGAGCAATAAGCA-1_1	Mbc01	2.93248	1	T cells	9.87078	4.66611
ATAAGAGCAGGGATTG-1_1	Mbc01	3.2634	1	B cells	-1.36873	-13.3185
ATAAGAGCAGGGTATG-1_1	Mbc01	3.47858	1	B cells	-3.00947	-7.35256
ATAAGAGCATCGGTTA-1_1	Mbc01	3.265	1	B cells	0.0613365	-5.1349
ATAAGAGCATGGTTGT-1_1	Mbc01	1.00925	1	Neutrophils	3.75218	11.7682
ATAAGAGCATTCGACA-1_1	Mbc01	2.4821	1	T cells	4.32689	4.27745
ATAAGAGGTACTCAAC-1_1	Mbc01	2.80464	1	B cells	-3.58163	-8.24171
ATAAGAGGTAGCCTCG-1_1	Mbc01	2.78884	1	B cells	-4.07401	-6.5967
ATAAGAGGTGGTACAG-1_1	Mbc01	18.1818	1	B cells	0.977698	-5.06491
ATAAGAGGTTGGTTTG-1_1	Mbc01	2.91206	1	B cells	-0.700317	-4.3795
ATAAGAGTCCAGTAGT-1_1	Mbc01	5.86283	1	T cells	6.93772	0.292291
ATAAGAGTCCTAGAAC-1_1	Mbc01	2.23214	1	B cells	-2.21855	-5.03157
ATAAGAGTCGTACCGG-1_1	Mbc01	3.26019	1	B cells	-1.58772	-5.99338
ATAAGAGTCGTAGGTT-1_1	Mbc01	1.42039	1	Monocytes	-7.49687	11.79
ATAAGAGTCTGAGGGA-1_1	Mbc01	2.17325	1	NK cells	-7.47619	3.0032
ATAAGAGTCTGCAAGT-1_1	Mbc01	3.73684	1	B cells	-0.934692	-4.43756
ATAGACCAGGCAGGTT-1_1	Mbc01	2.14323	1	Monocytes	-11.2117	6.33367
ATAGACCCAACACCTA-1_1	Mbc01	5.41221	1	Neutrophils	3.56947	12.8483
ATAGACCGTACTTCTT-1_1	Mbc01	4.12882	1	B cells	-0.103965	-5.54541
ATAGACCGTCATATGC-1_1	Mbc01	2.66125	1	B cells	-2.25313	-4.48798
ATAGACCGTGCAGGTA-1_1	Mbc01	2.92709	1	B cells	-2.1836	-5.46439
ATAGACCTCAACACCA-1_1	Mbc01	4.3672	1	Neutrophils	2.65369	13.6143
ATAGACCTCCCGACTT-1_1	Mbc01	3.14833	1	B cells	-4.6315	-6.5702
ATAGACCTCCCTCAGT-1_1	Mbc01	0.361011	1	T cells	0.32817	0.176487
ATCACGAAGACTAAGT-1_1	Mbc01	3.09936	1	B cells	-3.81707	-5.76675
ATCACGAAGGACAGAA-1_1	Mbc01	3.50593	1	B cells	-1.05653	-7.11801
ATCACGAAGGTGGGTT-1_1	Mbc01	4.1791	1	B cells	-1.31166	-10.5389
ATCACGAAGTTAGCGG-1_1	Mbc01	0.0780843	1	Neutrophils	-1.46741	10.9773
ATCACGACACAGGCCT-1_1	Mbc01	4.01171	1	B cells	-7.59456	-6.27369
ATCACGACAGCTGTGC-1_1	Mbc01	1.66618	1	Neutrophils	-5.6561	6.97972
ATCACGACAGGTGCCT-1_1	Mbc01	2.09205	1	NK cells	-7.63417	2.60749
ATCACGACAGTGAGTG-1_1	Mbc01	15.0468	1	T cells	7.30056	-0.756972
ATCACGACATTTCACT-1_1	Mbc01	9.9325	1	T cells	5.21647	3.15824
ATCACGATCATTGCGA-1_1	Mbc01	3.72688	1	B cells	-3.17994	-8.02207
ATCATCTAGAGACTAT-1_1	Mbc01	4.25277	1	T cells	9.56447	4.67268
ATCATCTAGAGTACCG-1_1	Mbc01	3.09777	1	B cells	-2.45047	-5.22837
ATCATCTAGGAGCGAG-1_1	Mbc01	4.04713	1	B cells	-1.29092	-12.8582
ATCATCTAGGTGTGGT-1_1	Mbc01	2.9233	1	T cells	3.50364	2.1469
ATCATCTAGTAAGTAC-1_1	Mbc01	0.250627	1	Neutrophils	2.59152	8.4948
ATCATCTCAAGTCATC-1_1	Mbc01	3.28947	1	B cells	-0.818446	-6.76552
ATCATCTCAGGGTACA-1_1	Mbc01	1.26476	1	NK cells	-8.84289	1.36204
ATCATCTGTCACCCAG-1_1	Mbc01	3.50365	1	B cells	-2.10215	-12.6876
ATCATCTGTCCTGCTT-1_1	Mbc01	2.87387	1	B cells	-2.57687	-5.23593
ATCATCTGTCGTGGCT-1_1	Mbc01	4.83631	1	B cells	-2.46015	-4.13261
ATCATCTTCTTGTATC-1_1	Mbc01	15.4512	1	T cells	7.03996	3.54212
ATCATGGAGACCGGAT-1_1	Mbc01	4.7051	1	B cells	-1.10738	-5.06873
ATCATGGAGCGGATCA-1_1	Mbc01	6.11782	1	T cells	8.26075	0.287838
ATCATGGAGCTGCCCA-1_1	Mbc01	3.15729	1	B cells	-0.940687	-10.7144
ATCATGGCAATTCCTT-1_1	Mbc01	0.278746	1	Neutrophils	3.07613	10.0505
ATCATGGCACAACGTT-1_1	Mbc01	1.71895	1	B cells	-3.00308	-11.2037
ATCATGGCACACCGAC-1_1	Mbc01	2.55458	1	B cells	-1.40706	-4.94414
ATCATGGCATAAGACA-1_1	Mbc01	2.14724	1	B cells	-0.998586	-8.28799
ATCATGGGTACCGCTG-1_1	Mbc01	0.462535	1	Neutrophils	2.41101	13.4993
ATCATGGGTACTCTCC-1_1	Mbc01	6.75896	1	T cells	9.15235	0.379009
ATCATGGGTCATATCG-1_1	Mbc01	0.182648	1	Neutrophils	3.35153	13.1644
ATCATGGGTCGAACAG-1_1	Mbc01	4.18827	1	B cells	-2.60196	-4.60878
ATCATGGGTGCACTTA-1_1	Mbc01	17.3358	1	T cells	5.12502	1.77964
ATCATGGTCAACGAAA-1_1	Mbc01	3.06459	1	B cells	-1.3929	-11.4251
ATCATGGTCAGTGCAT-1_1	Mbc01	7.69231	1	T cells	7.40566	2.70225
ATCATGGTCATCGGAT-1_1	Mbc01	5.78871	1	T cells	8.20118	-1.21045
ATCATGGTCCTAGTGA-1_1	Mbc01	2.6133	1	NK cells	-6.61034	2.51854
ATCCACCAGGACCACA-1_1	Mbc01	4.00641	1	B cells	-4.20299	-10.1099
ATCCACCAGGATGCGT-1_1	Mbc01	2.11382	1	NK cells	-8.66806	2.88149
ATCCACCAGTCCGTAT-1_1	Mbc01	1.46976	1	Monocytes	-11.6539	8.27996
ATCCACCCAGGCTGAA-1_1	Mbc01	3.93651	1	B cells	-3.34999	-4.25436
ATCCACCTCAAACCAC-1_1	Mbc01	5.19084	1	T cells	7.28466	-1.31654
ATCCACCTCCGCGCAA-1_1	Mbc01	3.67985	1	B cells	-1.2274	-11.1967
ATCCGAAAGAGCTTCT-1_1	Mbc01	10.5222	1	T cells	5.50073	0.25362
ATCCGAAAGCGTCAAG-1_1	Mbc01	2.19278	1	B cells	-1.95073	-5.17976
ATCCGAAAGGGAACGG-1_1	Mbc01	1.90694	1	T cells	2.41442	1.05659
ATCCGAAAGTGGACGT-1_1	Mbc01	2.79579	1	B cells	-2.01662	-4.59429
ATCCGAACATGTCGAT-1_1	Mbc01	3.14839	1	NK cells	-4.60449	2.49133
ATCCGAAGTCGTTGTA-1_1	Mbc01	3.52976	1	B cells	-5.39854	-6.52781
ATCCGAAGTGAAAGAG-1_1	Mbc01	3.21921	1	B cells	-0.738657	-11.3083
ATCCGAAGTGATGTCT-1_1	Mbc01	5.99327	1	T cells	6.08942	2.21684
ATCCGAATCACGATGT-1_1	Mbc01	2.22664	1	B cells	-2.20201	-7.14561
ATCCGAATCCACGTGG-1_1	Mbc01	4.01396	1	B cells	-2.87979	-6.27135
ATCCGAATCGCAAGCC-1_1	Mbc01	1.64676	1	Monocytes	-8.02469	11.2193
ATCCGAATCTGAGGGA-1_1	Mbc01	1.15274	1	Basophils	16.71	-3.82674
ATCGAGTAGCTTATCG-1_1	Mbc01	2.50545	1	B cells	-1.20101	-10.8224
ATCGAGTCACCAGATT-1_1	Mbc01	2.70645	1	T cells	2.56389	0.776466
ATCGAGTGTCACCTAA-1_1	Mbc01	3.78753	1	B cells	-1.40623	-7.96747
ATCGAGTGTTCCGTCT-1_1	Mbc01	3.4632	1	B cells	-2.12271	-8.32639
ATCGAGTTCCACTCCA-1_1	Mbc01	1.44841	1	B cells	2.29534	-5.78774
ATCGAGTTCGGTTCGG-1_1	Mbc01	3.0563	1	B cells	-3.51232	-4.88507
ATCGAGTTCTGGTGTA-1_1	Mbc01	3.66412	1	B cells	0.385844	-4.81044
ATCGAGTTCTGTCAAG-1_1	Mbc01	3.30474	1	B cells	2.12946	-5.28941
ATCTACTAGACCTTTG-1_1	Mbc01	2.3015	1	Neutrophils	1.77095	9.44009
ATCTACTAGGCACATG-1_1	Mbc01	1.64141	1	Monocytes	-12.3681	6.09833
ATCTACTAGTTCGATC-1_1	Mbc01	11.46	1	B cells	1.56859	-5.004
ATCTACTCAACGATCT-1_1	Mbc01	18.1733	1	T cells	6.15683	-0.133471
ATCTACTCACGCTTTC-1_1	Mbc01	5.34262	1	T cells	6.26252	-0.38396
ATCTACTCACTAAGTC-1_1	Mbc01	2.7326	1	NK cells	-7.20179	2.72231
ATCTACTCATGACGGA-1_1	Mbc01	8.69099	1	T cells	7.31152	-0.498715
ATCTACTGTGTAAGTA-1_1	Mbc01	1.8244	1	NK cells	-8.52938	2.12301
ATCTACTGTTCATGGT-1_1	Mbc01	0.251046	1	Neutrophils	2.73932	14.6171
ATCTACTGTTCTGGTA-1_1	Mbc01	2.48653	1	B cells	-1.94679	-9.9424
ATCTACTTCAGTTCGA-1_1	Mbc01	18.0628	1	B cells	1.51607	-5.08101
ATCTACTTCATATCGG-1_1	Mbc01	2.89041	1	T cells	4.36523	5.29964
ATCTACTTCCTGCAGG-1_1	Mbc01	2.51928	1	B cells	-1.17207	-5.66923
ATCTACTTCTATCGCC-1_1	Mbc01	6.31348	1	B cells	1.9627	-4.60428
ATCTACTTCTCGATGA-1_1	Mbc01	2.25137	1	Monocytes	-8.41797	10.3894
ATCTGCCAGGGATACC-1_1	Mbc01	3.70722	1	B cells	-1.57664	-12.4933
ATCTGCCAGTGGAGAA-1_1	Mbc01	2.58565	1	T cells	8.23106	-0.101456
ATCTGCCAGTGTACGG-1_1	Mbc01	10.1815	1	T cells	7.29228	3.9706
ATCTGCCCAAGACGTG-1_1	Mbc01	5.78888	1	T cells	6.6702	3.84506
ATCTGCCCAAGCGCTC-1_1	Mbc01	2.23242	1	T cells	10.0376	1.76919
ATCTGCCCACGAGGTA-1_1	Mbc01	3.36722	1	B cells	-1.18928	-13.802
ATCTGCCCAGCTCGCA-1_1	Mbc01	1.7929	1	Monocytes	-12.1085	7.09741
ATCTGCCGTAAGGGAA-1_1	Mbc01	6.32411	1	B cells	0.485717	-1.68727
ATCTGCCGTCTGCAAT-1_1	Mbc01	4.01679	1	T cells	9.30534	0.412648
ATCTGCCTCAGATAAG-1_1	Mbc01	2.89766	1	B cells	-1.92916	-9.18633
ATCTGCCTCGTTTGCC-1_1	Mbc01	1.50614	1	NK cells	-9.39933	1.74815
ATCTGCCTCTGATACG-1_1	Mbc01	4.23149	1	B cells	-1.13921	-13.1607
ATGAGGGAGAGCCCAA-1_1	Mbc01	3.17757	1	B cells	-3.03902	-11.2621
ATGAGGGAGCAGATCG-1_1	Mbc01	3.22425	1	B cells	-1.68482	-5.08993
ATGAGGGAGTCGTACT-1_1	Mbc01	4.07577	1	B cells	-3.03469	-7.81822
ATGAGGGAGTGTCTCA-1_1	Mbc01	0.458716	1	Neutrophils	2.2125	12.0919
ATGAGGGCAAGTTCTG-1_1	Mbc01	3.93064	1	T cells	5.07722	4.50486
ATGAGGGCACACCGCA-1_1	Mbc01	4.63499	1	B cells	-3.23732	-5.9684
ATGAGGGCAGTGACAG-1_1	Mbc01	3.5474	1	B cells	-1.10949	-9.89745
ATGAGGGGTTACAGAA-1_1	Mbc01	3.49087	1	B cells	-0.953331	-11.2261
ATGAGGGGTTAGTGGG-1_1	Mbc01	2.92113	1	B cells	-1.37157	-7.14251
ATGAGGGGTTGCGCAC-1_1	Mbc01	3.47797	1	B cells	-3.29407	-10.8796
ATGAGGGTCGGAAACG-1_1	Mbc01	3.07692	1	B cells	-1.52608	-5.33408
ATGCGATAGGAATGGA-1_1	Mbc01	6.99457	1	T cells	8.3838	0.403791
ATGCGATAGGTGCTTT-1_1	Mbc01	5.73248	1	T cells	6.99632	0.0503746
ATGCGATCAAGACGTG-1_1	Mbc01	3.5561	1	B cells	-1.45703	-4.252
ATGCGATCAAGCCATT-1_1	Mbc01	2.13483	1	B cells	-2.37963	-4.32934
ATGCGATCAATGAATG-1_1	Mbc01	0.152672	1	Neutrophils	3.3878	11.9828
ATGCGATCAGTAAGCG-1_1	Mbc01	4.97988	1	B cells	-1.24761	-12.542
ATGCGATCATATACCG-1_1	Mbc01	1.30982	1	NK cells	-8.22603	3.13915
ATGCGATGTAAATGTG-1_1	Mbc01	3.91269	1	B cells	-1.17586	-7.9526
ATGCGATGTACACCGC-1_1	Mbc01	15.3137	1	T cells	4.94091	0.815699
ATGCGATGTTCCAACA-1_1	Mbc01	7.27432	1	T cells	6.53622	2.71771
ATGCGATTCACTCCTG-1_1	Mbc01	11.8343	1	B cells	1.67629	-4.84713
ATGCGATTCATCATTC-1_1	Mbc01	7.88235	1	T cells	8.31873	4.75802
ATGCGATTCGTGGACC-1_1	Mbc01	1.72414	1	NK cells	-9.48585	1.88938
ATGCGATTCTTCGGTC-1_1	Mbc01	3.57746	1	B cells	-3.21258	-9.61192
ATGGGAGAGATCGGGT-1_1	Mbc01	3.56711	1	B cells	-0.311997	-5.09429
ATGGGAGAGCAGGCTA-1_1	Mbc01	1.36289	1	Monocytes	-12.7945	5.44192
ATGGGAGAGGACAGCT-1_1	Mbc01	3.80916	1	B cells	-3.48332	-5.423
ATGGGAGAGTGCTGCC-1_1	Mbc01	4.83333	1	T cells	9.67802	0.00703085
ATGGGAGCAAAGGCGT-1_1	Mbc01	3.99113	1	T cells	9.7173	4.85208
ATGGGAGCAGCCTATA-1_1	Mbc01	2.75387	1	B cells	-1.48425	-11.3787
ATGGGAGCAGGAATGC-1_1	Mbc01	3.79133	1	B cells	-2.27135	-11.5094
ATGGGAGGTACCGCTG-1_1	Mbc01	3.42429	1	B cells	-1.5639	-5.41191
ATGGGAGGTAGCGATG-1_1	Mbc01	4.92653	1	T cells	9.80085	1.83495
ATGGGAGGTTAAAGAC-1_1	Mbc01	4.94297	1	B cells	1.21534	-4.73233
ATGGGAGTCCTCTAGC-1_1	Mbc01	3.92968	1	B cells	-7.50224	-6.09312
ATGGGAGTCTTAGCCC-1_1	Mbc01	4.1103	1	T cells	9.9903	1.9442
ATGTGTGAGATGTGGC-1_1	Mbc01	3.25463	1	B cells	-0.940058	-5.63303
ATGTGTGAGGCTCTTA-1_1	Mbc01	2.94695	1	B cells	-0.757082	-6.66709
ATGTGTGCAAACTGCT-1_1	Mbc01	9.15493	1	T cells	6.15506	-0.51864
ATGTGTGCACAACGTT-1_1	Mbc01	3.61991	1	B cells	-6.24812	-6.50851
ATGTGTGCACCAACCG-1_1	Mbc01	8.54115	1	T cells	9.73473	1.14207
ATGTGTGCACCCTATC-1_1	Mbc01	1.28777	1	NK cells	-9.28446	1.82768
ATGTGTGGTACCTACA-1_1	Mbc01	2.60223	1	B cells	-1.21585	-10.93
ATGTGTGGTCTTTCAT-1_1	Mbc01	3.12012	1	B cells	-1.97814	-9.26673
ATGTGTGGTGGCGAAT-1_1	Mbc01	3.18373	1	B cells	-8.92955	-6.18303
ATGTGTGGTTGCGTTA-1_1	Mbc01	2.5974	1	B cells	-2.48703	-4.59868
ATGTGTGTCCTATTCA-1_1	Mbc01	2.02235	1	NK cells	-8.2015	2.88306
ATGTGTGTCGGAGGTA-1_1	Mbc01	2.64093	1	B cells	-1.97524	-8.6182
ATTACTCAGCGAAGGG-1_1	Mbc01	0.5	1	Neutrophils	2.93892	11.2364
ATTACTCAGTTTGCGT-1_1	Mbc01	2.4531	1	B cells	-2.51766	-4.87671
ATTACTCCAATCAGAA-1_1	Mbc01	2.15668	1	Monocytes	-8.92868	9.75036
ATTACTCCACCTTGTC-1_1	Mbc01	1.18705	1	Monocytes	-12.8942	7.33676
ATTACTCCAGATGGGT-1_1	Mbc01	1.81278	1	Monocytes	-7.39519	12.0952
ATTACTCCAGCCTGTG-1_1	Mbc01	1.55738	1	B cells	-1.92875	-9.70031
ATTACTCCAGGGATTG-1_1	Mbc01	2.88932	1	B cells	-1.84552	-7.17356
ATTACTCCATTGCGGC-1_1	Mbc01	2.21088	1	B cells	-1.26673	-9.60484
ATTACTCGTGAGGCTA-1_1	Mbc01	3.17086	1	B cells	-2.21227	-10.5545
ATTACTCGTGTAACGG-1_1	Mbc01	9.15432	1	T cells	8.13013	-0.579711
ATTACTCGTTCAACCA-1_1	Mbc01	2.97619	1	B cells	-0.80211	-5.85035
ATTACTCTCATATCGG-1_1	Mbc01	2.59881	1	B cells	-1.34476	-6.95915
ATTACTCTCATGTGGT-1_1	Mbc01	3.09023	1	B cells	-2.2148	-7.18781
ATTACTCTCCACGAAT-1_1	Mbc01	7.1519	1	T cells	9.7164	0.328929
ATTACTCTCGACCAGC-1_1	Mbc01	3.92435	1	T cells	8.43872	4.98422
ATTATCCAGAGAGCTC-1_1	Mbc01	4.06467	1	B cells	-3.09585	-5.56873
ATTATCCAGAGCTGGT-1_1	Mbc01	7.33871	1	T cells	5.85425	3.56321
ATTATCCAGAGGGCTT-1_1	Mbc01	2.31505	1	B cells	-1.7242	-6.11814
ATTATCCAGTTGTCGT-1_1	Mbc01	1.55569	1	NK cells	-9.53359	1.82052
ATTATCCCAAGTTAAG-1_1	Mbc01	4.83768	1	B cells	-3.34584	-6.00589
ATTATCCCACACAGAG-1_1	Mbc01	4.69291	1	B cells	-7.05539	-6.30172
ATTATCCCATACGCTA-1_1	Mbc01	1.51745	1	Monocytes	-7.63461	12.2596
ATTATCCGTAGAAGGA-1_1	Mbc01	2.99614	1	B cells	-3.99653	-7.48228
ATTATCCGTCAAAGAT-1_1	Mbc01	0.288184	1	Neutrophils	3.21035	13.5213
ATTATCCGTCACCCAG-1_1	Mbc01	3.7037	1	B cells	-7.24178	-6.53412
ATTATCCTCGCGCCAA-1_1	Mbc01	3.54873	1	B cells	-2.46111	-10.2292
ATTATCCTCTTCTGGC-1_1	Mbc01	3.11951	1	B cells	-3.74112	-6.14339
ATTCTACAGATATGCA-1_1	Mbc01	1.65289	1	B cells	-2.32314	-5.44191
ATTCTACAGCCGATTT-1_1	Mbc01	0.606626	1	Basophils	15.9572	-4.25854
ATTCTACAGTCCAGGA-1_1	Mbc01	0.990099	1	B cells	-2.57371	-9.24443
ATTCTACCAGCTGTGC-1_1	Mbc01	5.60472	1	B cells	-0.555848	-10.7176
ATTCTACGTAAGTAGT-1_1	Mbc01	5.52632	1	T cells	6.77504	-1.40081
ATTCTACGTTACAGAA-1_1	Mbc01	0.271592	1	Neutrophils	2.28772	8.28679
ATTCTACGTTACGGAG-1_1	Mbc01	2.62329	1	B cells	-1.85305	-4.95598
ATTCTACGTTCCCGAG-1_1	Mbc01	2.2445	1	Monocytes	-12.7075	5.69406
ATTCTACTCATGCAAC-1_1	Mbc01	6.55405	1	B cells	-0.503297	-5.1446
ATTCTACTCCTCTAGC-1_1	Mbc01	3.50877	1	B cells	-3.473	-8.45531
ATTCTACTCGGCTTGG-1_1	Mbc01	15.2875	1	T cells	4.71654	1.94441
ATTGGACAGACCACGA-1_1	Mbc01	8.28905	1	T cells	7.02736	-0.492313
ATTGGACAGCTGATAA-1_1	Mbc01	3.73921	1	T cells	4.51972	3.69696
ATTGGACAGGCCATAG-1_1	Mbc01	5.94185	1	T cells	7.41745	3.70114
ATTGGACCAAGGTGTG-1_1	Mbc01	2.88154	1	B cells	-4.69301	-6.92417
ATTGGACCACCAGCAC-1_1	Mbc01	2.90256	1	B cells	-3.35308	-7.22225
ATTGGACCATAACCTG-1_1	Mbc01	2.74032	1	T cells	9.94055	1.73711
ATTGGACGTCGGCATC-1_1	Mbc01	3.58265	1	B cells	-1.03351	-7.08306
ATTGGACGTTCGTCTC-1_1	Mbc01	5.57078	1	T cells	7.14381	1.12336
ATTGGACTCAGTACGT-1_1	Mbc01	2.13447	1	T cells	8.93148	1.0546
ATTGGACTCTCCGGTT-1_1	Mbc01	2.91005	1	B cells	-0.802183	-10.8849
ATTGGTGAGACCACGA-1_1	Mbc01	0.391389	1	Neutrophils	3.70375	9.77651
ATTGGTGAGACGACGT-1_1	Mbc01	3.8693	1	B cells	-2.40663	-7.25532
ATTGGTGAGGTGCTTT-1_1	Mbc01	0.642473	1	NK cells	-7.87612	1.04212
ATTGGTGAGTACGCGA-1_1	Mbc01	2.12931	1	T cells	0.0247423	4.03303
ATTGGTGAGTCCGTAT-1_1	Mbc01	3.18283	1	T cells	9.33807	4.18951
ATTGGTGCACCAGATT-1_1	Mbc01	3.71365	1	B cells	-2.79743	-11.2152
ATTGGTGCAGGCGATA-1_1	Mbc01	3.91156	1	B cells	-7.99459	-6.10582
ATTGGTGGTAGCTCCG-1_1	Mbc01	0.234742	1	Neutrophils	3.79868	10.9666
ATTGGTGGTAGTGAAT-1_1	Mbc01	3.36788	1	T cells	3.7066	1.45174
ATTGGTGGTCAAACTC-1_1	Mbc01	6.35081	1	T cells	7.4974	-0.319544
ATTGGTGGTCTGATTG-1_1	Mbc01	2.57407	1	B cells	-2.69053	-6.541
ATTGGTGGTGTTTGTG-1_1	Mbc01	2.11752	1	B cells	2.18884	-4.82756
ATTGGTGGTTCGGGCT-1_1	Mbc01	0	1	Neutrophils	1.80047	10.8048
ATTGGTGTCCAAGTAC-1_1	Mbc01	8.69145	1	T cells	6.21615	3.26708
ATTGGTGTCGGCGGTT-1_1	Mbc01	2.73915	1	B cells	-2.30851	-11.0238
ATTTCTGAGTAGCGGT-1_1	Mbc01	3.53535	1	B cells	-0.905436	-6.34686
ATTTCTGCACCTGGTG-1_1	Mbc01	3.07068	1	B cells	-0.465292	-5.10486
ATTTCTGCACTATCTT-1_1	Mbc01	2.10643	1	B cells	-2.63239	-4.35791
ATTTCTGTCACCACCT-1_1	Mbc01	2.86533	1	B cells	-1.16341	-13.173
ATTTCTGTCCCTCTTT-1_1	Mbc01	4.48746	1	B cells	-5.13224	-6.33741
ATTTCTGTCCTATGTT-1_1	Mbc01	3.37268	1	B cells	-2.52131	-5.40698
CAACCAAAGCCTATGT-1_1	Mbc01	2.44565	1	B cells	-0.829587	-6.63716
CAACCAAAGCGGATCA-1_1	Mbc01	2.69036	1	B cells	-1.51101	-5.02887
CAACCAAAGGACAGAA-1_1	Mbc01	0.49922	1	NK cells	-6.50574	2.07394
CAACCAAAGGTAGCCA-1_1	Mbc01	1.80747	1	Monocytes	-12.7377	7.44214
CAACCAACACGTTGGC-1_1	Mbc01	4.00586	1	B cells	-0.176865	-5.03724
CAACCAACATCACCCT-1_1	Mbc01	2.45633	1	B cells	-2.06081	-7.75475
CAACCAACATGAACCT-1_1	Mbc01	3.56149	1	B cells	-1.63374	-9.50213
CAACCAAGTAATTGGA-1_1	Mbc01	6.04565	1	B cells	-1.17544	-6.99013
CAACCAAGTCAGCTAT-1_1	Mbc01	1.72745	1	NK cells	-8.18263	2.62793
CAACCAAGTCCATGAT-1_1	Mbc01	4.11272	1	B cells	-0.469804	-11.777
CAACCAAGTCCGACGT-1_1	Mbc01	9.94152	1	B cells	1.73337	-5.32519
CAACCAAGTGAGTATA-1_1	Mbc01	3.10559	1	NK cells	-7.1514	2.64136
CAACCAAGTGTCGCTG-1_1	Mbc01	0.804455	1	Neutrophils	3.59408	12.4852
CAACCAATCCGTTGCT-1_1	Mbc01	5.21173	1	T cells	8.64216	1.61636
CAACCAATCGAATGGG-1_1	Mbc01	3.24039	1	NK cells	-6.66027	2.15742
CAACCAATCTGCAAGT-1_1	Mbc01	2.8342	1	B cells	-1.12538	-11.4466
CAACCTCAGCAACGGT-1_1	Mbc01	0.0994036	1	Neutrophils	2.69305	12.0745
CAACCTCAGCACACAG-1_1	Mbc01	3.49087	1	B cells	-1.53628	-10.9169
CAACCTCAGCCCAATT-1_1	Mbc01	1.54982	1	Monocytes	-9.04282	9.63691
CAACCTCCACATCTTT-1_1	Mbc01	3.875	1	B cells	-0.980894	-8.05628
CAACCTCCATCACGAT-1_1	Mbc01	6.25439	1	T cells	9.58804	0.308978
CAACCTCGTATGAATG-1_1	Mbc01	3.99674	1	T cells	9.0413	5.10532
CAACCTCGTTTGGGCC-1_1	Mbc01	3.75635	1	T cells	9.96302	1.74392
CAACCTCTCAACACGT-1_1	Mbc01	6.87538	1	T cells	8.08573	4.12995
CAACCTCTCGTACCGG-1_1	Mbc01	2.02532	1	B cells	2.52569	-4.71877
CAACTAGCAGCATGAG-1_1	Mbc01	5.62331	1	T cells	7.47566	0.218033
CAACTAGGTGGTCTCG-1_1	Mbc01	0.714853	1	Neutrophils	0.54342	11.8201
CAACTAGGTTGGTGGA-1_1	Mbc01	0.19305	1	Neutrophils	3.79362	11.3509
CAACTAGTCTGAAAGA-1_1	Mbc01	0	1	Neutrophils	2.45331	11.479
CAACTAGTCTTAGAGC-1_1	Mbc01	3.5061	1	B cells	-2.00801	-11.0043
CAAGAAAAGCTGGAAC-1_1	Mbc01	4.26475	1	B cells	-3.22456	-6.54782
CAAGAAAAGGCCCTCA-1_1	Mbc01	9.66942	1	T cells	8.78167	-0.121434
CAAGAAACAGACGTAG-1_1	Mbc01	1.65913	1	NK cells	-7.24067	2.145
CAAGAAACAGGGATTG-1_1	Mbc01	0.162602	1	Neutrophils	1.29553	13.0493
CAAGAAACAGTTCATG-1_1	Mbc01	6.70471	1	B cells	1.97874	-5.68746
CAAGAAAGTACGACCC-1_1	Mbc01	0.540958	1	Neutrophils	3.97832	11.2574
CAAGAAAGTCCTCTTG-1_1	Mbc01	2.83345	1	T cells	5.73991	2.19225
CAAGAAAGTCTGGAGA-1_1	Mbc01	2.17865	1	NK cells	-9.06104	2.56623
CAAGAAAGTGCACTTA-1_1	Mbc01	3.69449	1	B cells	-2.77018	-5.06545
CAAGAAAGTGGTACAG-1_1	Mbc01	5.7755	1	B cells	-1.52653	-5.04761
CAAGAAATCTTCCTTC-1_1	Mbc01	3.00181	1	B cells	-1.43455	-12.3028
CAAGATCAGCGATGAC-1_1	Mbc01	6.95581	1	T cells	6.99354	0.695401
CAAGATCCAGTTTACG-1_1	Mbc01	3.8961	1	B cells	-0.586836	-8.04694
CAAGATCGTCCCGACA-1_1	Mbc01	1.51032	1	B cells	2.28556	-4.16422
CAAGATCGTGGTTTCA-1_1	Mbc01	3.71638	1	B cells	-2.53511	-6.53873
CAAGATCGTTTCCACC-1_1	Mbc01	3.96712	1	T cells	5.93971	2.41049
CAAGATCTCAACCATG-1_1	Mbc01	1.93616	1	Monocytes	-7.2942	12.214
CAAGATCTCTTTACAC-1_1	Mbc01	2.5296	1	B cells	-1.48749	-5.75198
CAAGGCCAGCTAAGAT-1_1	Mbc01	3.20088	1	B cells	-2.091	-9.88961
CAAGGCCAGTTACCCA-1_1	Mbc01	7.49064	1	T cells	7.01578	0.211347
CAAGGCCCAAGGCTCC-1_1	Mbc01	1.01852	1	Monocytes	-7.584	11.9832
CAAGGCCCAAGGTTTC-1_1	Mbc01	3.3443	1	B cells	-1.49502	-10.4853
CAAGGCCGTCATGCAT-1_1	Mbc01	4.0856	1	T cells	6.73569	-1.32366
CAAGGCCGTCCAGTGC-1_1	Mbc01	2.37929	1	T cells	0.486767	1.40844
CAAGGCCGTGAGGGTT-1_1	Mbc01	0.40282	1	Neutrophils	2.46853	10.9979
CAAGGCCTCGGTGTTA-1_1	Mbc01	4.22535	1	B cells	-1.13813	-9.72988
CAAGGCCTCGTTACAG-1_1	Mbc01	2.94952	1	B cells	-1.98647	-5.23367
CAAGGCCTCTTGCAAG-1_1	Mbc01	2.24289	1	B cells	-2.92372	-4.31472
CAAGTTGAGCACGCCT-1_1	Mbc01	8.46354	1	B cells	-0.405881	-7.78063
CAAGTTGAGGATCGCA-1_1	Mbc01	0.969529	1	B cells	-8.27351	12.3311
CAAGTTGAGGTACTCT-1_1	Mbc01	3.89821	1	B cells	-2.31339	-8.20756
CAAGTTGCACAACGTT-1_1	Mbc01	3.25342	1	B cells	-3.78305	-8.97592
CAAGTTGCACCATCCT-1_1	Mbc01	8.9939	1	T cells	6.19953	-0.20463
CAAGTTGCAGGGAGAG-1_1	Mbc01	3.64162	1	B cells	-0.725669	-10.9202
CAAGTTGCATGCCTTC-1_1	Mbc01	2.14211	1	Monocytes	-8.3556	10.5085
CAAGTTGGTTCGAATC-1_1	Mbc01	4.48916	1	B cells	-0.127682	-4.60918
CAAGTTGGTTGTTTGG-1_1	Mbc01	3.46513	1	B cells	-1.93921	-8.44168
CAAGTTGTCACATAGC-1_1	Mbc01	0.391815	1	Neutrophils	-0.531994	10.7003
CAAGTTGTCCGGGTGT-1_1	Mbc01	7.95386	1	T cells	7.78404	-0.970158
CAAGTTGTCGATCCCT-1_1	Mbc01	3.42089	1	B cells	-0.604741	-12.6088
CAAGTTGTCGTATCAG-1_1	Mbc01	5.88716	1	B cells	1.8627	-4.67389
CACAAACCACAGGAGT-1_1	Mbc01	4.08759	1	B cells	-1.49395	-10.5815
CACAAACCAGATCGGA-1_1	Mbc01	6.40693	1	T cells	9.82211	0.785613
CACAAACCATGCTGGC-1_1	Mbc01	2.20464	1	B cells	-0.928547	-10.2141
CACAAACGTCGCGTGT-1_1	Mbc01	3.72995	1	B cells	-4.93629	-6.48957
CACAAACTCACATACG-1_1	Mbc01	2.49433	1	B cells	-1.51315	-9.64746
CACACAAAGAGGGCTT-1_1	Mbc01	4.8048	1	T cells	6.4718	2.62085
CACACAACACCTCGGA-1_1	Mbc01	2.08575	1	B cells	2.13073	-4.57009
CACACAACAGTGACAG-1_1	Mbc01	2.86232	1	B cells	-2.11135	-6.47513
CACACAAGTCTTGTCC-1_1	Mbc01	6.97674	1	B cells	2.78514	-4.44174
CACACAATCATTGCGA-1_1	Mbc01	1.99211	1	Monocytes	-12.1078	8.85382
CACACAATCATTTGGG-1_1	Mbc01	3.43454	1	B cells	-2.10574	-8.6572
CACACAATCGATAGAA-1_1	Mbc01	3.00752	1	B cells	-1.16804	-6.17769
CACACAATCTACCTGC-1_1	Mbc01	3.32553	1	B cells	-2.60254	-8.47487
CACACCTAGACTACAA-1_1	Mbc01	10.2041	1	B cells	1.65062	-5.06915
CACACCTAGGTACTCT-1_1	Mbc01	7.28395	1	B cells	1.88004	-5.20199
CACACCTAGTGAAGAG-1_1	Mbc01	5.02203	1	B cells	-3.60507	-7.91208
CACACCTCAATAGAGT-1_1	Mbc01	3.70603	1	T cells	7.94343	1.27231
CACACCTCAGCCAATT-1_1	Mbc01	2.39601	1	T cells	9.45487	0.957248
CACACCTCATCTCCCA-1_1	Mbc01	6.64093	1	T cells	7.37433	0.680111
CACACCTGTAAACCTC-1_1	Mbc01	2.14979	1	B cells	-3.17052	-6.4702
CACACCTGTAGCCTAT-1_1	Mbc01	3.20334	1	B cells	-1.05526	-10.93
CACACCTGTGCCTGGT-1_1	Mbc01	4.81928	1	T cells	8.16201	-0.113558
CACACCTGTGGTACAG-1_1	Mbc01	3.9347	1	B cells	-1.71672	-10.0896
CACACCTGTGTGGTTT-1_1	Mbc01	3.05716	1	B cells	-1.90658	-6.40077
CACACCTGTTAAGTAG-1_1	Mbc01	3.61068	1	B cells	-3.0085	-5.5522
CACACCTGTTATCGGT-1_1	Mbc01	3.1339	1	T cells	7.05521	4.43355
CACACCTGTTCGCTAA-1_1	Mbc01	3.01777	1	B cells	-3.63867	-7.19275
CACACCTTCATATCGG-1_1	Mbc01	3.08057	1	B cells	-2.03265	-4.24042
CACACCTTCCTATTCA-1_1	Mbc01	3.45345	1	B cells	-1.36838	-11.0532
CACACCTTCGCACTCT-1_1	Mbc01	0.434075	1	Neutrophils	-0.229011	9.9801
CACACTCCAATCTGCA-1_1	Mbc01	4.71328	1	B cells	-3.37056	-7.42891
CACACTCGTCCTAGCG-1_1	Mbc01	0.62144	1	Neutrophils	2.78663	13.2057
CACACTCGTTCGCGAC-1_1	Mbc01	1.90955	1	NK cells	-8.03737	2.91284
CACACTCTCTTACCTA-1_1	Mbc01	1.57581	1	Monocytes	-7.5476	11.4598
CACACTCTCTTGACGA-1_1	Mbc01	3.91887	1	T cells	9.41681	0.412688
CACAGGCAGAATGTTG-1_1	Mbc01	3.32858	1	NK cells	-4.65496	1.95555
CACAGGCAGACTAGAT-1_1	Mbc01	2.53664	1	B cells	-3.92259	-7.05198
CACAGGCAGCAGATCG-1_1	Mbc01	13.4921	1	T cells	3.92582	1.57718
CACAGGCAGGACAGAA-1_1	Mbc01	5.47381	1	T cells	5.76229	0.810719
CACAGGCAGTACGCGA-1_1	Mbc01	2.80251	1	Neutrophils	1.92187	9.29646
CACAGGCAGTAGCGGT-1_1	Mbc01	1.14558	1	NK cells	-8.37889	1.90387
CACAGGCAGTGGACGT-1_1	Mbc01	3.56506	1	T cells	5.53791	3.25668
CACAGGCCATCACGTA-1_1	Mbc01	2.20215	1	NK cells	-7.15213	3.45586
CACAGGCGTTCCACGG-1_1	Mbc01	2.80025	1	B cells	-2.29192	-6.00966
CACAGGCGTTCCGTCT-1_1	Mbc01	2.55937	1	Monocytes	-12.6759	5.33048
CACAGGCTCTGTTTGT-1_1	Mbc01	12.7551	1	B cells	1.43762	-5.00316
CACAGTAAGCAATCTC-1_1	Mbc01	3.36862	1	B cells	-2.35039	-5.80592
CACAGTAGTACCGGCT-1_1	Mbc01	5.24261	1	B cells	-3.34896	-4.35535
CACAGTAGTCCTCCAT-1_1	Mbc01	3.93951	1	B cells	-2.37152	-5.27213
CACAGTATCTGTTTGT-1_1	Mbc01	3.24881	1	B cells	-3.64922	-6.49684
CACATAGCAGTAAGAT-1_1	Mbc01	9.58374	1	B cells	2.41658	-5.40302
CACATAGGTCATGCCG-1_1	Mbc01	3.27181	1	B cells	-3.4193	-4.72439
CACATAGGTCTCTTTA-1_1	Mbc01	2.77463	1	B cells	-2.53233	-6.32862
CACATAGTCGCGTTTC-1_1	Mbc01	8.69565	1	T cells	6.19007	0.0998681
CACATAGTCTAACTCT-1_1	Mbc01	1.02677	1	Monocytes	-8.03146	11.9805
CACATAGTCTACGAGT-1_1	Mbc01	0	1	B cells	-0.701649	-0.52667
CACATTTAGAGCCCAA-1_1	Mbc01	8.28897	1	T cells	8.0975	3.90476
CACATTTAGAGGGCTT-1_1	Mbc01	3.93314	1	B cells	-1.3784	-5.76226
CACATTTCAGTCAGAG-1_1	Mbc01	3.07036	1	B cells	-5.15899	-6.35188
CACATTTGTCCCGACA-1_1	Mbc01	2.7325	1	B cells	-3.85105	-7.32599
CACATTTGTCCCTTGT-1_1	Mbc01	2.91859	1	B cells	-1.23436	-10.479
CACATTTTCACCTTAT-1_1	Mbc01	3.17348	1	T cells	7.06561	-1.47165
CACATTTTCCACTGGG-1_1	Mbc01	2.18712	1	B cells	1.59542	-5.02202
CACATTTTCTGGTTCC-1_1	Mbc01	7.37931	1	T cells	9.06156	0.985601
CACATTTTCTTACCTA-1_1	Mbc01	3.95713	1	B cells	-1.54918	-8.69351
CACCACTAGCGACGTA-1_1	Mbc01	0.336526	1	Neutrophils	0.921934	10.7175
CACCACTCAACTGGCC-1_1	Mbc01	1.49133	1	B cells	-2.4312	-8.8514
CACCACTCACCATCCT-1_1	Mbc01	0.0824742	1	Neutrophils	-0.238796	11.853
CACCACTCAGTAAGCG-1_1	Mbc01	2.90003	1	B cells	-2.23369	-10.0612
CACCACTGTGACAAAT-1_1	Mbc01	1.56316	1	Monocytes	-8.27438	10.7319
CACCACTGTGGTAACG-1_1	Mbc01	5.24987	1	B cells	-1.26149	-4.2714
CACCACTTCACAAACC-1_1	Mbc01	2.3295	1	Monocytes	-12.3534	6.28398
CACCACTTCGCAGGCT-1_1	Mbc01	5.41369	1	B cells	-0.995473	-5.17272
CACCAGGAGACACTAA-1_1	Mbc01	5.55109	1	T cells	7.92615	1.07227
CACCAGGAGAGAGCTC-1_1	Mbc01	0.0764526	1	Neutrophils	2.43073	14.8341
CACCAGGAGATGCGAC-1_1	Mbc01	12.4783	1	B cells	1.44036	-5.04372
CACCAGGCACATCCAA-1_1	Mbc01	0	1	Neutrophils	2.40643	13.9395
CACCAGGCATTAACCG-1_1	Mbc01	4.83175	1	T cells	4.72246	2.18298
CACCAGGGTACCTACA-1_1	Mbc01	0.715488	1	NK cells	-8.4403	1.70865
CACCAGGGTACGCTGC-1_1	Mbc01	0.271985	1	Neutrophils	2.70208	13.66
CACCAGGGTCGGCACT-1_1	Mbc01	17.5292	1	T cells	6.77519	4.54405
CACCAGGGTGCACTTA-1_1	Mbc01	5.5	1	T cells	6.76197	-0.529678
CACCAGGGTGGTACAG-1_1	Mbc01	9.19421	1	T cells	8.18572	-0.507506
CACCAGGTCACTTCAT-1_1	Mbc01	0.0927644	1	Neutrophils	3.13825	9.71857
CACCTTGAGAAACCGC-1_1	Mbc01	1.91441	1	B cells	-1.60612	-13.9047
CACCTTGAGAATCTCC-1_1	Mbc01	3.9757	1	B cells	-1.04094	-9.87358
CACCTTGAGCGTTGCC-1_1	Mbc01	17.1577	1	T cells	5.56396	2.73724
CACCTTGAGGCACATG-1_1	Mbc01	4.8227	1	B cells	-1.74359	-6.26957
CACCTTGAGTGGAGAA-1_1	Mbc01	2.83749	1	B cells	-2.36843	-7.98934
CACCTTGCAACTGCGC-1_1	Mbc01	3.37025	1	B cells	-1.88145	-10.071
CACCTTGCAGATCTGT-1_1	Mbc01	1.31703	1	Neutrophils	2.84485	13.3028
CACCTTGCAGTAACGG-1_1	Mbc01	3.53574	1	T cells	9.06946	-0.765404
CACCTTGCATTCCTGC-1_1	Mbc01	5.98291	1	T cells	8.56483	0.26822
CACCTTGGTAGTAGTA-1_1	Mbc01	10.5498	1	T cells	7.00964	-0.681125
CACCTTGGTCGTGGCT-1_1	Mbc01	1.22545	1	Monocytes	-9.13449	9.48768
CACCTTGGTGCACCAC-1_1	Mbc01	3.27471	1	B cells	0.170569	-5.4073
CACCTTGGTTCTGAAC-1_1	Mbc01	6.49234	1	T cells	7.86376	4.50283
CACCTTGTCAACACTG-1_1	Mbc01	4.20204	1	B cells	-2.47192	-8.75911
CACCTTGTCACATAGC-1_1	Mbc01	3.27807	1	B cells	-2.1272	-11.4135
CACCTTGTCCACGCAG-1_1	Mbc01	16.0232	1	T cells	5.44754	0.061781
CACCTTGTCCGGGTGT-1_1	Mbc01	3.90728	1	B cells	-1.36251	-13.7328
CACCTTGTCGGCTTGG-1_1	Mbc01	7.13166	1	T cells	8.73329	0.266293
CACTCCAAGTGTTTGC-1_1	Mbc01	0.632911	1	Neutrophils	3.09202	11.7006
CACTCCACAATGACCT-1_1	Mbc01	8.33333	1	T cells	9.25664	-0.62179
CACTCCACACCCAGTG-1_1	Mbc01	1.66282	1	NK cells	-7.72294	2.64899
CACTCCAGTACTCAAC-1_1	Mbc01	0.894491	1	Neutrophils	1.8196	10.5076
CACTCCATCGCAAGCC-1_1	Mbc01	1.60765	1	Monocytes	-12.8508	7.43216
CACTCCATCTGGTGTA-1_1	Mbc01	2.78422	1	B cells	-2.42252	-5.37124
CAGAATCAGATAGCAT-1_1	Mbc01	5.50982	1	T cells	8.26154	0.153382
CAGAATCAGTGACTCT-1_1	Mbc01	18.4906	1	T cells	6.02246	1.65606
CAGAATCGTACTCTCC-1_1	Mbc01	12.4126	1	T cells	5.43484	0.787775
CAGAATCGTCGTTGTA-1_1	Mbc01	3.34821	1	B cells	-8.28384	-6.60583
CAGAATCTCAAAGACA-1_1	Mbc01	3.1322	1	B cells	-1.44953	-6.51434
CAGAGAGAGAGCTGCA-1_1	Mbc01	3.40074	1	B cells	-0.92405	-6.58404
CAGAGAGAGGTCGGAT-1_1	Mbc01	1.27371	1	Monocytes	-7.52973	11.7195
CAGAGAGAGTATCGAA-1_1	Mbc01	0.112867	1	Neutrophils	2.85009	11.3863
CAGAGAGAGTGACATA-1_1	Mbc01	3.66631	1	B cells	-3.76255	-6.62857
CAGAGAGAGTGCTGCC-1_1	Mbc01	3.24846	1	T cells	7.46937	0.494218
CAGAGAGCACTCTGTC-1_1	Mbc01	7.25678	1	T cells	6.68584	0.819178
CAGAGAGCAGCTGCAC-1_1	Mbc01	1.84117	1	NK cells	-7.0318	3.2856
CAGAGAGCATATGCTG-1_1	Mbc01	1.55458	1	Neutrophils	2.72427	12.1579
CAGAGAGGTCCAAGTT-1_1	Mbc01	2.07715	1	B cells	-0.821015	-4.95598
CAGAGAGGTGTAATGA-1_1	Mbc01	2.99065	1	T cells	9.15843	0.719451
CAGAGAGTCATGCTCC-1_1	Mbc01	3.92491	1	B cells	2.94005	-4.3444
CAGATCAAGAACTCGG-1_1	Mbc01	4.6476	1	B cells	-1.35535	-7.55095
CAGATCAAGCAGGCTA-1_1	Mbc01	17.8182	1	T cells	4.41153	0.762131
CAGATCAAGCATGGCA-1_1	Mbc01	2.68662	1	B cells	-4.60274	-10.6908
CAGATCAAGGTGATTA-1_1	Mbc01	3.07203	1	T cells	8.82239	4.14625
CAGATCACAACACGCC-1_1	Mbc01	7.85634	1	T cells	6.99705	-0.240551
CAGATCACACAACGCC-1_1	Mbc01	7.49306	1	T cells	8.52286	0.65851
CAGATCACACATGGGA-1_1	Mbc01	0.488486	1	Neutrophils	3.84878	10.1365
CAGATCACATGCCCGA-1_1	Mbc01	0.330969	1	Neutrophils	4.10832	11.3625
CAGATCACATTCCTCG-1_1	Mbc01	2.44009	1	NK cells	-7.35397	2.66358
CAGATCAGTATTACCG-1_1	Mbc01	2.43056	1	B cells	-4.1354	-10.1462
CAGATCAGTCTGGAGA-1_1	Mbc01	4.61957	1	B cells	-1.91555	-10.2434
CAGATCAGTGTGACGA-1_1	Mbc01	5.88697	1	T cells	8.68804	-0.049551
CAGATCATCCCTCTTT-1_1	Mbc01	6.55254	1	T cells	9.29808	1.56095
CAGATCATCCTACAGA-1_1	Mbc01	7.54573	1	T cells	8.20826	-1.24177
CAGATCATCTGACCTC-1_1	Mbc01	1.25471	1	Monocytes	-7.80051	11.0458
CAGCAGCAGCCAGTTT-1_1	Mbc01	1.72555	1	NK cells	-7.50066	2.08121
CAGCAGCAGGCAATTA-1_1	Mbc01	5.4254	1	B cells	0.145886	-1.59881
CAGCAGCCAAGCGATG-1_1	Mbc01	4.33175	1	B cells	-0.794153	-7.93417
CAGCAGCGTAAGGGCT-1_1	Mbc01	2.9552	1	T cells	7.11505	-0.86371
CAGCAGCGTAGGCTGA-1_1	Mbc01	0.225904	1	Neutrophils	3.52309	12.0753
CAGCAGCGTCGCATAT-1_1	Mbc01	3.64013	1	B cells	-7.57733	-6.30897
CAGCAGCTCAGCCTAA-1_1	Mbc01	7.71605	1	T cells	3.90003	0.676791
CAGCAGCTCATTATCC-1_1	Mbc01	3.7026	1	B cells	-6.3896	-6.69081
CAGCAGCTCGTAGATC-1_1	Mbc01	5.18999	1	T cells	8.28164	5.3015
CAGCATAAGTAACCCT-1_1	Mbc01	0.713267	1	Neutrophils	3.09939	11.7824
CAGCATACAATACGCT-1_1	Mbc01	0	1	B cells	0.444813	-2.12642
CAGCATAGTTGAACTC-1_1	Mbc01	4.11636	1	B cells	-4.63705	-7.67441
CAGCATATCCCTCTTT-1_1	Mbc01	11.8794	1	T cells	6.50848	3.7899
CAGCATATCGCATGAT-1_1	Mbc01	0.114548	1	Neutrophils	0.358791	13.5695
CAGCATATCGGAGGTA-1_1	Mbc01	0.201592	1	T cells	-1.07641	5.21867
CAGCATATCGTCACGG-1_1	Mbc01	3.20466	1	B cells	-0.545035	-4.32449
CAGCCGAAGAAACCAT-1_1	Mbc01	0.112994	1	Neutrophils	3.57317	10.6635
CAGCCGAAGCGAAGGG-1_1	Mbc01	4.92813	1	B cells	-1.51599	-6.48513
CAGCCGAAGTACGCGA-1_1	Mbc01	2.09974	1	Neutrophils	1.95622	8.42007
CAGCCGACATTCGACA-1_1	Mbc01	0.103627	1	Neutrophils	2.45088	13.3086
CAGCCGAGTCCGAACC-1_1	Mbc01	4.84496	1	T cells	9.15438	-0.164232
CAGCCGAGTCTACCTC-1_1	Mbc01	6.62313	1	T cells	7.05119	-1.48632
CAGCCGAGTGCTGTAT-1_1	Mbc01	2.27848	1	B cells	-1.87288	-6.75297
CAGCCGAGTTAAGTAG-1_1	Mbc01	3.56145	1	T cells	9.41769	1.63132
CAGCCGAGTTGACGTT-1_1	Mbc01	7.25157	1	T cells	7.11768	-0.453012
CAGCCGATCATTATCC-1_1	Mbc01	15.3571	1	B cells	1.70242	-5.05489
CAGCCGATCCACGCAG-1_1	Mbc01	4.13907	1	B cells	-1.90132	-4.20882
CAGCCGATCGGTGTTA-1_1	Mbc01	0	1	Neutrophils	2.47844	14.2762
CAGCCGATCTAAGCCA-1_1	Mbc01	5.52654	1	B cells	-2.97303	-4.83917
CAGCGACAGAAGATTC-1_1	Mbc01	3.50554	1	B cells	-1.00776	-4.43301
CAGCGACAGGATGTAT-1_1	Mbc01	0.291971	1	Neutrophils	3.11036	13.3218
CAGCGACAGGCCATAG-1_1	Mbc01	2.82555	1	B cells	-3.70046	-8.39374
CAGCGACCAGTAACGG-1_1	Mbc01	10	1	T cells	6.85628	-0.36869
CAGCGACGTAAACCTC-1_1	Mbc01	0.121951	1	B cells	-8.23109	12.2402
CAGCGACGTATAAACG-1_1	Mbc01	3.81206	1	B cells	-0.438616	-4.21231
CAGCGACGTCCATGAT-1_1	Mbc01	6.07055	1	T cells	6.51405	0.367005
CAGCGACTCCTCCTAG-1_1	Mbc01	4.15683	1	B cells	-1.38437	-11.2774
CAGCGACTCGTGTAGT-1_1	Mbc01	0.143472	1	Neutrophils	1.99986	10.5134
CAGCGACTCTTCCTTC-1_1	Mbc01	3.17972	1	B cells	-1.94509	-12.4752
CAGCTAAAGACCTTTG-1_1	Mbc01	5.31969	1	B cells	-1.40107	-5.94415
CAGCTAAAGCGTCTAT-1_1	Mbc01	3.52941	1	B cells	-1.62674	-7.00367
CAGCTAAAGGACAGAA-1_1	Mbc01	3.94161	1	B cells	-1.35008	-13.2679
CAGCTAAAGGTCGGAT-1_1	Mbc01	7.52212	1	B cells	2.42218	-4.94815
CAGCTAAAGGTGCTTT-1_1	Mbc01	2.11132	1	NK cells	-7.35508	2.88767
CAGCTAACACAGGAGT-1_1	Mbc01	2.76549	1	B cells	-1.42598	-5.56811
CAGCTAACATGTCCTC-1_1	Mbc01	8.93703	1	T cells	7.88757	4.05492
CAGCTAAGTACGCACC-1_1	Mbc01	3.39578	1	B cells	-3.13641	-7.52392
CAGCTAATCCTTAATC-1_1	Mbc01	1.97923	1	NK cells	-4.56755	2.57584
CAGCTAATCGTAGGAG-1_1	Mbc01	6.79478	1	T cells	8.69496	4.79562
CAGCTGGAGACAGAGA-1_1	Mbc01	3.1738	1	B cells	-1.76712	-7.46448
CAGCTGGAGAGTTGGC-1_1	Mbc01	1.02256	1	B cells	2.09428	-4.46988
CAGCTGGAGGTGTTAA-1_1	Mbc01	5.58608	1	B cells	1.19782	-4.86116
CAGCTGGCAAAGGAAG-1_1	Mbc01	3.77979	1	B cells	-3.00372	-8.29375
CAGCTGGCACCCAGTG-1_1	Mbc01	4.06091	1	B cells	-6.32928	-6.32317
CAGCTGGCACTTCGAA-1_1	Mbc01	3.46562	1	B cells	-3.64322	-5.69388
CAGCTGGCAGACGCTC-1_1	Mbc01	1.97451	1	Monocytes	-8.32678	10.5458
CAGCTGGCATTGGTAC-1_1	Mbc01	2.56748	1	B cells	-2.17605	-3.89414
CAGCTGGGTAAGTGGC-1_1	Mbc01	9.93789	1	B cells	1.99598	-4.80715
CAGCTGGGTCAAGCGA-1_1	Mbc01	3.28731	1	B cells	-2.92225	-4.27632
CAGCTGGGTCCTCTTG-1_1	Mbc01	3.49721	1	B cells	-1.1559	-5.53304
CAGCTGGGTTAGGGTG-1_1	Mbc01	1.56532	1	NK cells	-7.40141	2.33681
CAGCTGGTCTCGCATC-1_1	Mbc01	3.08161	1	B cells	2.1093	-4.95139
CAGCTGGTCTCTTGAT-1_1	Mbc01	4.37318	1	T cells	7.56575	-0.384783
CAGCTGGTCTGCCCTA-1_1	Mbc01	4.4373	1	B cells	-0.846867	-4.61966
CAGGTGCAGATCCCGC-1_1	Mbc01	4.16761	1	B cells	-4.60691	-6.21396
CAGGTGCAGGAATCGC-1_1	Mbc01	6.9746	1	T cells	9.52493	1.28304
CAGGTGCAGGTCGGAT-1_1	Mbc01	3.4753	1	B cells	-6.13963	-6.36619
CAGGTGCAGTGGAGTC-1_1	Mbc01	2.1184	1	Monocytes	-12.5295	5.9688
CAGGTGCAGTGTGAAT-1_1	Mbc01	3.35052	1	T cells	5.63092	2.35332
CAGGTGCCAATGGATA-1_1	Mbc01	0.562852	1	Neutrophils	1.71031	13.1523
CAGGTGCCACACGCTG-1_1	Mbc01	1.9084	1	B cells	-1.19606	-12.185
CAGGTGCCACGCTTTC-1_1	Mbc01	1.94124	1	B cells	-2.7982	-7.64172
CAGGTGCCATCCGCGA-1_1	Mbc01	2.31945	1	B cells	-1.84358	-9.99452
CAGGTGCGTACTCGCG-1_1	Mbc01	0.42605	1	Neutrophils	0.241043	10.9194
CAGGTGCGTAGGCTGA-1_1	Mbc01	2.67909	1	B cells	-1.45792	-4.99373
CAGGTGCGTCTCTCGT-1_1	Mbc01	2.76396	1	B cells	-2.17277	-12.4575
CAGGTGCGTTCGTGAT-1_1	Mbc01	3.20128	1	B cells	-1.84348	-10.9188
CAGGTGCGTTCTGGTA-1_1	Mbc01	2.75344	1	B cells	-3.16211	-4.81377
CAGGTGCTCATTTGGG-1_1	Mbc01	6.38999	1	T cells	8.87525	-0.643575
CAGTAACAGATCACGG-1_1	Mbc01	2.23935	1	Monocytes	-7.80518	11.9756
CAGTAACAGTGTACTC-1_1	Mbc01	2.02985	1	B cells	-1.41283	-6.65329
CAGTAACAGTTATCGC-1_1	Mbc01	2.72793	1	B cells	0.535689	-5.09876
CAGTAACGTCCCTACT-1_1	Mbc01	3.28436	1	NK cells	-7.25391	0.90302
CAGTAACGTGACTCAT-1_1	Mbc01	3.55478	1	T cells	9.9623	4.63472
CAGTAACGTGTTTGGT-1_1	Mbc01	2.3622	1	NK cells	-8.77658	2.59484
CAGTAACTCAGTTCGA-1_1	Mbc01	3.36625	1	B cells	-1.81929	-5.78597
CAGTAACTCCGAGCCA-1_1	Mbc01	6.66667	1	T cells	6.16802	3.53822
CAGTCCTAGACCCACC-1_1	Mbc01	3.2291	1	B cells	-3.59844	-5.71003
CAGTCCTAGCTAGCCC-1_1	Mbc01	8.90411	1	B cells	1.56542	-5.03704
CAGTCCTAGGAGCGTT-1_1	Mbc01	3.13901	1	B cells	-2.55001	-9.62129
CAGTCCTAGGGTGTGT-1_1	Mbc01	2.23189	1	Monocytes	-12.1965	7.77187
CAGTCCTAGTAAGTAC-1_1	Mbc01	3.7752	1	B cells	-2.00091	-13.8345
CAGTCCTCAATACGCT-1_1	Mbc01	4.52328	1	T cells	8.39184	4.79724
CAGTCCTCACGAAAGC-1_1	Mbc01	3.61068	1	B cells	-1.06417	-13.6458
CAGTCCTCACTGTCGG-1_1	Mbc01	0	1	Neutrophils	2.39227	13.2236
CAGTCCTCATTATCTC-1_1	Mbc01	4.90342	1	B cells	-1.17984	-10.3486
CAGTCCTGTCCGAAGA-1_1	Mbc01	3.5461	1	B cells	-0.988454	-10.8235
CAGTCCTGTGTAAGTA-1_1	Mbc01	3.07692	1	B cells	-1.06711	-4.61008
CAGTCCTTCAATACCG-1_1	Mbc01	1.16505	1	NK cells	-9.28754	1.97038
CATATGGAGAACAACT-1_1	Mbc01	2.54255	1	NK cells	-7.30496	2.93265
CATATGGAGCAACGGT-1_1	Mbc01	3.48797	1	B cells	-7.17635	-6.18618
CATATGGAGCTGCAAG-1_1	Mbc01	7.15653	1	B cells	-1.1865	-6.55966
CATATGGAGGACCACA-1_1	Mbc01	4.14666	1	B cells	-2.22438	-10.3034
CATATGGAGGACGAAA-1_1	Mbc01	3.68633	1	B cells	-1.72951	-13.9481
CATATGGCAATGAATG-1_1	Mbc01	3.11448	1	B cells	-2.79154	-10.6867
CATATGGCAGGACGTA-1_1	Mbc01	4.58522	1	B cells	-7.66112	-6.39755
CATATGGCATCGATTG-1_1	Mbc01	3.74849	1	B cells	-6.20793	-6.54535
CATATGGGTAGTGAAT-1_1	Mbc01	4.65863	1	B cells	2.69612	-4.53036
CATATGGGTCTGGTCG-1_1	Mbc01	1.97755	1	NK cells	-8.33092	2.40716
CATATGGGTGAAGGCT-1_1	Mbc01	3.37648	1	B cells	-1.9366	-4.56552
CATATGGGTGACAAAT-1_1	Mbc01	2.48908	1	B cells	-1.16538	-6.83876
CATATGGGTTGATTGC-1_1	Mbc01	5.22777	1	B cells	-8.1956	-6.52943
CATATGGGTTTGCATG-1_1	Mbc01	0.140449	1	Neutrophils	1.99096	13.8264
CATATGGTCAGGATCT-1_1	Mbc01	1.71569	1	Monocytes	-8.07469	11.7696
CATATGGTCTGCCAGG-1_1	Mbc01	0.564682	1	Neutrophils	2.96226	10.1933
CATATGGTCTTCATGT-1_1	Mbc01	2.67654	1	B cells	-2.14954	-5.00294
CATATGGTCTTGTACT-1_1	Mbc01	9.65862	1	B cells	0.356709	-1.73556
CATATTCAGCACCGTC-1_1	Mbc01	0.511836	1	Neutrophils	4.38043	11.0359
CATATTCAGCGTTGCC-1_1	Mbc01	3.66221	1	B cells	-2.5156	-5.51416
CATATTCCACCTATCC-1_1	Mbc01	2.93269	1	B cells	-1.52089	-6.35014
CATATTCGTATCTGCA-1_1	Mbc01	3.81679	1	B cells	-2.35928	-8.34595
CATATTCTCACCGTAA-1_1	Mbc01	10.1201	1	NK cells	-6.99008	1.04158
CATATTCTCAGCTCGG-1_1	Mbc01	3.29268	1	B cells	-2.92824	-3.88623
CATATTCTCAGCTGGC-1_1	Mbc01	2.07577	1	B cells	-3.22948	-4.99053
CATATTCTCCGAAGAG-1_1	Mbc01	9.29919	1	T cells	6.71866	-1.51133
CATATTCTCGCGGATC-1_1	Mbc01	6.19112	1	T cells	6.73088	1.05725
CATCAAGAGCGTGAAC-1_1	Mbc01	5.31814	1	B cells	-1.47763	-11.9475
CATCAAGAGCTGCCCA-1_1	Mbc01	4.98385	1	B cells	-1.60129	-11.9292
CATCAAGAGTTCGCGC-1_1	Mbc01	2.8169	1	B cells	-1.86616	-5.41161
CATCAAGCAAGTTCTG-1_1	Mbc01	2.30246	1	B cells	-1.43014	-6.86786
CATCAAGCAATCCAAC-1_1	Mbc01	2.64011	1	B cells	-1.92717	-4.79976
CATCAAGGTCGGGTCT-1_1	Mbc01	4.12844	1	Monocytes	-8.18951	12.095
CATCAAGGTGCAGACA-1_1	Mbc01	2.71468	1	B cells	-0.343187	-4.3574
CATCAAGTCAGTACGT-1_1	Mbc01	1.73129	1	Monocytes	-10.5536	7.85523
CATCAAGTCCAAGTAC-1_1	Mbc01	3.10529	1	B cells	-2.65301	-4.84851
CATCAAGTCGAGCCCA-1_1	Mbc01	2.92264	1	B cells	-0.418593	-6.34329
CATCAGAAGAAACGAG-1_1	Mbc01	2.24517	1	NK cells	-7.44336	2.45706
CATCAGAAGACCGGAT-1_1	Mbc01	8.06452	1	T cells	6.91237	4.06526
CATCAGAAGATGTGTA-1_1	Mbc01	3.44667	1	B cells	-0.818913	-6.40165
CATCAGAAGGACAGAA-1_1	Mbc01	3.03504	1	B cells	-6.10337	-6.5711
CATCAGACACCATGTA-1_1	Mbc01	4.30175	1	B cells	-7.24198	-6.09222
CATCAGACATGTCTCC-1_1	Mbc01	1.26087	1	B cells	-2.44195	-4.67477
CATCAGACATTAACCG-1_1	Mbc01	2.39893	1	NK cells	-8.07121	2.97732
CATCAGAGTCCAAGTT-1_1	Mbc01	3.09872	1	B cells	-1.20528	-10.7478
CATCAGAGTCTGATCA-1_1	Mbc01	2.08229	1	T cells	3.55747	0.875807
CATCAGAGTGTTGAGG-1_1	Mbc01	2.61588	1	T cells	4.85631	4.79132
CATCAGAGTTCGCTAA-1_1	Mbc01	2.89634	1	B cells	-1.68006	-12.639
CATCAGAGTTCGTGAT-1_1	Mbc01	2.36593	1	B cells	-2.89927	-4.84592
CATCAGATCATCATTC-1_1	Mbc01	2.34864	1	B cells	-2.55084	-4.69863
CATCAGATCCAGGGCT-1_1	Mbc01	2.98151	1	B cells	-2.25091	-4.36802
CATCAGATCGGTGTTA-1_1	Mbc01	12.2411	1	B cells	1.87923	-5.44855
CATCCACAGATCCGAG-1_1	Mbc01	3.69276	1	B cells	-2.00206	-14.4329
CATCCACAGATGCGAC-1_1	Mbc01	4.46571	1	B cells	-1.26508	-13.4992
CATCCACAGCTGTTCA-1_1	Mbc01	9.45674	1	B cells	-2.21884	-7.24582
CATCCACAGGCTATCT-1_1	Mbc01	4.56682	1	T cells	7.73018	0.008942
CATCCACCATGTCCTC-1_1	Mbc01	0.332226	1	Neutrophils	2.12652	13.6708
CATCCACGTAATCGTC-1_1	Mbc01	2.43792	1	B cells	2.29205	-5.90279
CATCCACTCACCCGAG-1_1	Mbc01	7.35294	1	T cells	7.38749	4.10233
CATCCACTCACGAAGG-1_1	Mbc01	7.78135	1	T cells	7.32439	3.8006
CATCGAAAGCTGCCCA-1_1	Mbc01	4.24751	1	B cells	-1.47597	-5.49038
CATCGAACAATTGCTG-1_1	Mbc01	3.13006	1	B cells	-2.60782	-12.5441
CATCGAACATCAGTAC-1_1	Mbc01	4.06308	1	B cells	-2.53464	-10.4318
CATCGAAGTCTAGCGC-1_1	Mbc01	5.12325	1	Monocytes	-11.8683	7.98697
CATCGAATCCTCCTAG-1_1	Mbc01	2.35359	1	B cells	-0.514409	-4.81407
CATCGAATCTGCCAGG-1_1	Mbc01	1.26889	1	B cells	2.21272	-3.83182
CATCGGGAGAACAATC-1_1	Mbc01	3.47404	1	Monocytes	-7.71248	11.1423
CATCGGGAGATGAGAG-1_1	Mbc01	3.59937	1	B cells	-2.27263	-6.09566
CATCGGGAGGCATGGT-1_1	Mbc01	0.0861698	1	Neutrophils	-1.20651	11.1538
CATCGGGAGGGAACGG-1_1	Mbc01	3.26945	1	B cells	-1.03858	-4.24958
CATCGGGCACGGCGTT-1_1	Mbc01	4.68568	1	B cells	-3.75904	-9.98774
CATCGGGCATCCGGGT-1_1	Mbc01	3.95019	1	B cells	-2.31241	-7.5093
CATCGGGGTAGGACAC-1_1	Mbc01	2.89794	1	B cells	-3.11578	-6.57616
CATCGGGGTTGTCTTT-1_1	Mbc01	6.25869	1	T cells	6.97971	0.209047
CATCGGGTCGGACAAG-1_1	Mbc01	0.309598	1	Neutrophils	2.81151	14.5833
CATCGGGTCTGTTGAG-1_1	Mbc01	13.6164	1	T cells	4.53293	0.516925
CATGACAAGAGCTTCT-1_1	Mbc01	3.62408	1	B cells	-0.625798	-6.51897
CATGACAAGCCCAACC-1_1	Mbc01	2.08111	1	NK cells	-8.40107	3.25454
CATGACACAAGGTTTC-1_1	Mbc01	3.53682	1	B cells	-1.83137	-4.89633
CATGACACACCGATAT-1_1	Mbc01	4.69799	1	B cells	-0.556889	-12.1439
CATGACAGTATCTGCA-1_1	Mbc01	2.95479	1	B cells	-3.15272	-9.08746
CATGACATCAGAGCTT-1_1	Mbc01	3.50224	1	B cells	-3.20813	-5.5226
CATGACATCCAGGGCT-1_1	Mbc01	7.96089	1	T cells	7.61066	3.49524
CATGACATCCATGAGT-1_1	Mbc01	3.31223	1	B cells	-1.54061	-7.22278
CATGCCTAGACAGAGA-1_1	Mbc01	3.24841	1	B cells	-2.24376	-11.3316
CATGCCTCAGCGTCCA-1_1	Mbc01	6.69908	1	T cells	9.04101	5.10344
CATGCCTCAGCTCGAC-1_1	Mbc01	10.8534	1	T cells	6.30427	0.396741
CATGCCTGTACCATCA-1_1	Mbc01	1.28251	1	Monocytes	-8.77076	9.98211
CATGCCTGTGGAAAGA-1_1	Mbc01	3.87446	1	B cells	-1.80166	-11.8681
CATGCCTTCCGTCATC-1_1	Mbc01	13.594	1	T cells	6.1177	-0.0782981
CATGCCTTCCTATGTT-1_1	Mbc01	1.05366	1	B cells	1.7642	-4.73908
CATGCCTTCTCATTCA-1_1	Mbc01	8.31926	1	T cells	8.54589	5.14805
CATGGCGAGGTGATTA-1_1	Mbc01	12.1019	1	B cells	2.18531	-5.41504
CATGGCGCAAGTTCTG-1_1	Mbc01	2.67023	1	B cells	-1.92626	-10.3802
CATGGCGCACAGGTTT-1_1	Mbc01	2.06939	1	B cells	-0.994179	-7.47744
CATGGCGCACCTGGTG-1_1	Mbc01	2.61248	1	B cells	-3.26179	-7.87018
CATGGCGCAGCCTTTC-1_1	Mbc01	1.87082	1	B cells	-2.89683	-11.116
CATGGCGCATCGGACC-1_1	Mbc01	5.31629	1	T cells	7.79555	0.256059
CATGGCGGTCGTTGTA-1_1	Mbc01	0.470588	1	Neutrophils	4.11717	10.8702
CATGGCGTCTATCCTA-1_1	Mbc01	3.29268	1	B cells	-1.52146	-6.37707
CATGGCGTCTTTAGGG-1_1	Mbc01	1.17271	1	Neutrophils	2.92538	14.6375
CATTATCAGAAAGTGG-1_1	Mbc01	1.00921	1	Monocytes	-8.37399	11.7073
CATTATCAGACCTTTG-1_1	Mbc01	1.99244	1	Monocytes	-7.94086	11.25
CATTATCAGCGTGAGT-1_1	Mbc01	3.2516	1	B cells	-1.72283	-11.058
CATTATCAGTGAACAT-1_1	Mbc01	2.04871	1	Monocytes	-10.2333	7.92606
CATTATCAGTTTAGGA-1_1	Mbc01	0.252207	1	B cells	-0.332483	-0.8282
CATTATCCAAATACAG-1_1	Mbc01	3.25978	1	B cells	-2.46944	-4.56496
CATTATCCACGAAAGC-1_1	Mbc01	2.85874	1	B cells	-1.0154	-11.5899
CATTATCCAGACTCGC-1_1	Mbc01	2.95421	1	NK cells	-7.7312	2.7303
CATTATCGTATAGTAG-1_1	Mbc01	4.0497	1	B cells	-1.51086	-7.76211
CATTATCGTCAATGTC-1_1	Mbc01	2.51767	1	B cells	-5.32076	-6.46069
CATTATCGTTATCACG-1_1	Mbc01	9.58005	1	T cells	6.86473	-0.428659
CATTATCTCTCCGGTT-1_1	Mbc01	2.658	1	B cells	-2.32271	-5.25226
CATTCGCAGAGTACCG-1_1	Mbc01	6.27615	1	T cells	6.72562	1.4477
CATTCGCAGTGGACGT-1_1	Mbc01	3.39971	1	B cells	-1.59828	-4.93146
CATTCGCCACCTGGTG-1_1	Mbc01	2.01083	1	Monocytes	-7.68102	12.0686
CATTCGCCAGACAGGT-1_1	Mbc01	3.53906	1	B cells	-2.11754	-13.7633
CATTCGCCAGATTGCT-1_1	Mbc01	1.33968	1	B cells	2.30088	-5.7107
CATTCGCGTAAGGATT-1_1	Mbc01	6.08794	1	T cells	9.39415	1.19775
CATTCGCGTACTTAGC-1_1	Mbc01	0.164745	1	Neutrophils	1.59017	10.7094
CATTCGCGTCCTCTTG-1_1	Mbc01	0	1	Neutrophils	3.1276	12.9359
CATTCGCGTCGAGTTT-1_1	Mbc01	3.8381	1	B cells	-0.728044	-7.47556
CATTCGCGTGCGGTAA-1_1	Mbc01	4.48497	1	B cells	-2.51151	-9.15698
CCAATCCAGACAGACC-1_1	Mbc01	2.18385	1	B cells	-1.75078	-6.84856
CCAATCCAGAGGTTAT-1_1	Mbc01	2.27331	1	B cells	-2.27844	-12.4697
CCAATCCCAAACTGCT-1_1	Mbc01	7.02782	1	T cells	8.67158	-0.94481
CCAATCCCAAAGTCAA-1_1	Mbc01	2.46627	1	B cells	-3.87551	-7.17255
CCAATCCCACAGATTC-1_1	Mbc01	5.30685	1	B cells	-8.83331	-6.35108
CCAATCCCAGCGTCCA-1_1	Mbc01	2.56547	1	B cells	-1.60254	-7.78762
CCAATCCGTACACCGC-1_1	Mbc01	2.37982	1	B cells	-3.82064	-4.81782
CCAATCCTCAACACAC-1_1	Mbc01	1.28	1	B cells	-1.00007	-13.0947
CCAATCCTCGGTTAAC-1_1	Mbc01	5.21494	1	T cells	9.073	-0.265008
CCAATCCTCTGCAGTA-1_1	Mbc01	2.80977	1	B cells	-2.79198	-4.62027
CCACCTAAGCGTAGTG-1_1	Mbc01	5.78859	1	B cells	-0.303766	-6.63923
CCACCTAAGTTGTCGT-1_1	Mbc01	2.72777	1	B cells	-1.47692	-5.45654
CCACCTAGTGACTACT-1_1	Mbc01	0.351151	1	Neutrophils	0.998409	12.7729
CCACCTAGTGTGAAAT-1_1	Mbc01	2.42143	1	B cells	-0.558602	-11.6059
CCACCTATCCCTTGTG-1_1	Mbc01	1.52257	1	B cells	-3.61394	-5.17979
CCACCTATCCTGTAGA-1_1	Mbc01	2.34632	1	B cells	-2.56671	-5.26872
CCACCTATCGTACCGG-1_1	Mbc01	3.38363	1	B cells	-2.95108	-4.68989
CCACCTATCTTGTACT-1_1	Mbc01	14.2677	1	T cells	7.49783	-1.7355
CCACGGAAGCGTTTAC-1_1	Mbc01	1.70255	1	B cells	1.49356	-4.86975
CCACGGAAGGACGAAA-1_1	Mbc01	3.48964	1	B cells	-1.62308	-12.5316
CCACGGAAGGTTACCT-1_1	Mbc01	1.78366	1	NK cells	-9.04821	2.16377
CCACGGAAGTACGTAA-1_1	Mbc01	6.814	1	T cells	7.43214	-1.47724
CCACGGACAGCTTAAC-1_1	Mbc01	0.570342	1	Neutrophils	3.55838	12.53
CCACGGAGTATAGGTA-1_1	Mbc01	5.43222	1	B cells	-2.75568	-5.14781
CCACGGAGTCAATGTC-1_1	Mbc01	1.86867	1	Monocytes	-7.73492	11.2361
CCACGGAGTCGCGTGT-1_1	Mbc01	0.500715	1	Neutrophils	4.29994	11.363
CCACGGAGTCTCATCC-1_1	Mbc01	3.37838	1	B cells	-1.96385	-5.09218
CCACGGAGTGCATCTA-1_1	Mbc01	4.55764	1	B cells	-7.40397	-6.77492
CCACGGAGTTAGATGA-1_1	Mbc01	5.62454	1	T cells	9.8831	1.63929
CCACGGATCCCACTTG-1_1	Mbc01	18.1682	1	T cells	4.043	0.666665
CCACGGATCGGTGTTA-1_1	Mbc01	3.20911	1	B cells	-1.9143	-4.75508
CCACGGATCTGCTTGC-1_1	Mbc01	7.04315	1	B cells	-1.34806	-12.5313
CCACTACAGGCATTGG-1_1	Mbc01	0.214439	1	Neutrophils	1.92569	10.4783
CCACTACAGGCTCTTA-1_1	Mbc01	5.79427	1	T cells	6.42915	1.90255
CCACTACAGTCGATAA-1_1	Mbc01	0.0777001	1	Neutrophils	2.80951	13.368
CCACTACAGTGAATTG-1_1	Mbc01	5.56054	1	T cells	8.44131	0.256549
CCACTACCAAGCCATT-1_1	Mbc01	0.0591017	1	Neutrophils	4.18313	11.9842
CCACTACCACATTCGA-1_1	Mbc01	0.849858	1	Neutrophils	3.32089	12.5131
CCACTACCACGTGAGA-1_1	Mbc01	2.25225	1	B cells	-1.98617	-9.55272
CCACTACCAGCCAATT-1_1	Mbc01	0.0594001	1	Neutrophils	1.65592	10.55
CCAGCGAAGAGCAATT-1_1	Mbc01	1.60794	1	NK cells	-8.32895	1.4994
CCAGCGAAGGATGGTC-1_1	Mbc01	0.659787	1	B cells	2.36607	-4.0538
CCAGCGAAGGTGCTTT-1_1	Mbc01	2.72622	1	B cells	-1.39861	-11.5222
CCAGCGAGTCGATTGT-1_1	Mbc01	15.0641	1	B cells	1.96204	-5.33045
CCAGCGATCAGTTTGG-1_1	Mbc01	3.38088	1	B cells	0.00973519	-5.10427
CCAGCGATCATGCATG-1_1	Mbc01	3.24028	1	B cells	-1.68227	-12.2052
CCAGCGATCTGTGCAA-1_1	Mbc01	0	1	Neutrophils	2.37134	10.2275
CCATGTCAGACGCAAC-1_1	Mbc01	0.302419	1	Neutrophils	3.15008	9.41396
CCATGTCAGCAGCCTC-1_1	Mbc01	3.21508	1	B cells	-3.74622	-5.18164
CCATGTCAGGCTATCT-1_1	Mbc01	11.9869	1	T cells	5.31188	2.23242
CCATGTCCAAGTCATC-1_1	Mbc01	5.35714	1	B cells	0.011861	-4.97535
CCATGTCCATCGGAAG-1_1	Mbc01	2.65349	1	B cells	-1.06149	-6.04316
CCATGTCGTATAATGG-1_1	Mbc01	7.96277	1	B cells	0.139536	-4.79453
CCATGTCGTTAAGTAG-1_1	Mbc01	4.55992	1	B cells	-1.07345	-10.7083
CCATGTCGTTGACGTT-1_1	Mbc01	3.02491	1	B cells	-1.51258	-9.89062
CCATGTCTCAAGCCTA-1_1	Mbc01	6.72926	1	T cells	7.03514	0.0892371
CCATGTCTCACTCTTA-1_1	Mbc01	3.9794	1	B cells	-1.08933	-9.11028
CCATGTCTCCTCAATT-1_1	Mbc01	2.89916	1	B cells	-1.86451	-12.8188
CCATGTCTCGCATGGC-1_1	Mbc01	0.384615	1	Neutrophils	1.88104	14.4244
CCATTCGAGAATCTCC-1_1	Mbc01	12.3418	1	T cells	6.1178	-0.588038
CCATTCGAGAGCCTAG-1_1	Mbc01	14.4244	1	T cells	8.66657	-0.336493
CCATTCGAGAGGTTAT-1_1	Mbc01	4.61681	1	B cells	-2.26386	-13.3271
CCATTCGAGATAGGAG-1_1	Mbc01	4.15936	1	B cells	-2.59521	-10.53
CCATTCGAGGATGGTC-1_1	Mbc01	1.806	1	Monocytes	-12.1091	6.78294
CCATTCGAGTTCGATC-1_1	Mbc01	6.12745	1	B cells	1.71329	-4.8076
CCATTCGCAAGTTGTC-1_1	Mbc01	2.50688	1	B cells	-2.73443	-8.93181
CCATTCGCACATAACC-1_1	Mbc01	1.89974	1	Monocytes	-9.48694	9.06954
CCATTCGTCACCTCGT-1_1	Mbc01	0.582936	1	NK cells	-8.15724	2.98876
CCATTCGTCGTTTGCC-1_1	Mbc01	1.83402	1	Monocytes	-7.7497	11.0671
CCATTCGTCTTGAGGT-1_1	Mbc01	3.0214	1	B cells	-3.08391	-6.2609
CCCAATCAGAATAGGG-1_1	Mbc01	3.48174	1	T cells	8.59245	-0.607079
CCCAATCAGTGACATA-1_1	Mbc01	0.174978	1	Neutrophils	3.45032	12.0111
CCCAATCAGTTGAGTA-1_1	Mbc01	3.97004	1	T cells	3.07549	0.812409
CCCAATCGTAATCACC-1_1	Mbc01	8.92857	1	T cells	5.71507	0.185282
CCCAATCGTTAGGGTG-1_1	Mbc01	3.233	1	Neutrophils	2.44975	13.82
CCCAATCGTTCCACAA-1_1	Mbc01	1.1544	1	NK cells	-7.37915	2.93976
CCCAATCGTTGGTTTG-1_1	Mbc01	2.71575	1	B cells	-2.51189	-5.94383
CCCAATCTCCCAGGTG-1_1	Mbc01	2.82871	1	B cells	-2.37404	-4.97365
CCCAGTTCAAAGTGCG-1_1	Mbc01	3.76068	1	B cells	-2.21653	-5.63101
CCCAGTTCAACCGCCA-1_1	Mbc01	1.21753	1	NK cells	-8.97332	1.50972
CCCAGTTGTAAGGGCT-1_1	Mbc01	2.20126	1	Neutrophils	0.502623	13.4098
CCCAGTTGTATATCCG-1_1	Mbc01	0.193424	1	Neutrophils	3.71293	10.5855
CCCAGTTGTATTCGTG-1_1	Mbc01	4.79574	1	B cells	-0.906231	-4.36482
CCCAGTTGTCTCACCT-1_1	Mbc01	0	1	Neutrophils	3.84909	13.3764
CCCAGTTGTTACAGAA-1_1	Mbc01	0.618238	1	B cells	2.66853	-4.29309
CCCAGTTGTTACTGAC-1_1	Mbc01	6.92488	1	B cells	1.18598	-5.00703
CCCAGTTTCCATGCTC-1_1	Mbc01	1.55234	1	Monocytes	-12.4968	8.27515
CCCAGTTTCGTGGTCG-1_1	Mbc01	3.76344	1	B cells	1.66222	-4.33946
CCCAGTTTCTGAGGGA-1_1	Mbc01	8.78011	1	T cells	8.14738	0.956433
CCCATACAGCTGAACG-1_1	Mbc01	2.18827	1	B cells	2.29809	-4.75078
CCCATACCACGACTCG-1_1	Mbc01	2.1779	1	Monocytes	-12.3545	8.19
CCCATACCACGCCAGT-1_1	Mbc01	8.82838	1	T cells	8.75571	-0.647985
CCCATACCACTCGACG-1_1	Mbc01	0.707214	1	NK cells	-7.18753	0.8477
CCCATACCATTACCTT-1_1	Mbc01	4.88523	1	B cells	-0.674275	-10.92
CCCATACGTACTCAAC-1_1	Mbc01	10.9903	1	T cells	6.88224	0.406225
CCCATACTCTGTGCAA-1_1	Mbc01	3.90505	1	B cells	-1.12453	-6.44814
CCCATACTCTTATCTG-1_1	Mbc01	3.52376	1	B cells	-2.15196	-7.07232
CCCTCCTAGAGCTGGT-1_1	Mbc01	6.69065	1	T cells	8.64877	-0.216682
CCCTCCTGTACCCAAT-1_1	Mbc01	0.702371	1	Neutrophils	1.61863	12.8332
CCCTCCTGTCGGGTCT-1_1	Mbc01	1.41243	1	NK cells	-9.07384	2.67332
CCCTCCTGTGGACGAT-1_1	Mbc01	3.55001	1	Monocytes	-12.0033	7.36665
CCCTCCTTCACAGTAC-1_1	Mbc01	4.87696	1	T cells	9.83459	1.31266
CCCTCCTTCCTTGGTC-1_1	Mbc01	2.50712	1	B cells	-0.534791	-4.78642
CCCTCCTTCTCGGACG-1_1	Mbc01	3.42146	1	B cells	-0.965253	-12.3466
CCGGGATAGAGTCGGT-1_1	Mbc01	3.27767	1	B cells	-2.06868	-11.3022
CCGGGATAGGCTACGA-1_1	Mbc01	4.32243	1	B cells	-1.44848	-9.50568
CCGGGATAGGCTAGGT-1_1	Mbc01	3.58628	1	B cells	-1.70377	-10.7322
CCGGGATAGGTAGCTG-1_1	Mbc01	0.269328	1	T cells	-1.96357	5.2387
CCGGGATGTTAAGGGC-1_1	Mbc01	2.1913	1	B cells	-2.53458	-12.0783
CCGGGATGTTCCCGAG-1_1	Mbc01	3.23974	1	B cells	-2.67501	-4.31068
CCGGGATTCATTTGGG-1_1	Mbc01	4.34348	1	B cells	-0.765906	-11.1549
CCGGTAGAGACCACGA-1_1	Mbc01	4.58537	1	T cells	6.51488	0.346584
CCGGTAGAGGACGAAA-1_1	Mbc01	1.38439	1	T cells	4.14228	4.39225
CCGGTAGCACGCATCG-1_1	Mbc01	1.83428	1	NK cells	-9.02046	2.54653
CCGGTAGCAGGGATTG-1_1	Mbc01	5.68395	1	B cells	-1.90745	-10.5313
CCGGTAGCATGTTCCC-1_1	Mbc01	2.77645	1	B cells	-1.36382	-12.587
CCGGTAGGTAAATGAC-1_1	Mbc01	3.01653	1	B cells	-1.9761	-10.366
CCGGTAGGTCGCTTCT-1_1	Mbc01	3.48525	1	B cells	-0.678623	-6.61854
CCGGTAGGTCGTGGCT-1_1	Mbc01	2.40964	1	Monocytes	-13.6568	6.33081
CCGGTAGGTGGTCTCG-1_1	Mbc01	2.31425	1	T cells	4.86142	3.57789
CCGGTAGGTTATGCGT-1_1	Mbc01	3.97708	1	B cells	-3.06637	-11.0633
CCGGTAGGTTCCCTTG-1_1	Mbc01	3.60195	1	B cells	-4.61708	-10.6936
CCGGTAGTCGTTACGA-1_1	Mbc01	0.566038	1	NK cells	-9.09493	2.20971
CCGTACTAGCACAGGT-1_1	Mbc01	1.58584	1	T cells	2.60725	2.41359
CCGTACTAGCGTCTAT-1_1	Mbc01	2.245	1	B cells	-1.06437	-7.13295
CCGTACTAGTGAATTG-1_1	Mbc01	2.85478	1	B cells	-1.68675	-11.1834
CCGTACTCAAGCGATG-1_1	Mbc01	1.93684	1	B cells	-3.79778	-8.99567
CCGTACTCACAAGACG-1_1	Mbc01	2.88308	1	B cells	-2.32135	-8.73325
CCGTACTCACGAAACG-1_1	Mbc01	3.76801	1	B cells	-1.91274	-5.57776
CCGTACTCAGCTGTAT-1_1	Mbc01	0.268097	1	Neutrophils	3.25427	12.6905
CCGTACTGTAATCGTC-1_1	Mbc01	3.25118	1	B cells	-0.870134	-12.0562
CCGTGGAAGCTGAACG-1_1	Mbc01	3.30694	1	B cells	-2.37497	-11.1589
CCGTGGAAGGTCATCT-1_1	Mbc01	0.611539	1	Neutrophils	-4.47038	10.285
CCGTGGACAAAGTCAA-1_1	Mbc01	3.68899	1	B cells	-0.806402	-7.60628
CCGTGGACAAGCGAGT-1_1	Mbc01	2.95139	1	B cells	-1.93403	-13.5367
CCGTGGACAATGGAGC-1_1	Mbc01	1.01174	1	Basophils	16.6544	-3.8917
CCGTGGACACCTATCC-1_1	Mbc01	4.27902	1	B cells	-2.01465	-11.3009
CCGTGGACACTACAGT-1_1	Mbc01	3.00674	1	B cells	-4.54986	-7.62574
CCGTGGAGTATTAGCC-1_1	Mbc01	2.43488	1	B cells	-1.68787	-7.03203
CCGTGGATCCACGTTC-1_1	Mbc01	9.66469	1	T cells	4.83709	0.39982
CCGTGGATCGGTTAAC-1_1	Mbc01	2.8956	1	B cells	-2.78905	-4.84366
CCGTTCAAGCGATATA-1_1	Mbc01	0.114416	1	Neutrophils	3.54443	11.7945
CCGTTCACAAAGTCAA-1_1	Mbc01	9.54357	1	B cells	1.05644	-4.98227
CCGTTCACATCCTTGC-1_1	Mbc01	2.69608	1	B cells	-2.39333	-5.35458
CCGTTCACATTACGAC-1_1	Mbc01	0.441014	1	Neutrophils	4.01433	11.1252
CCGTTCAGTCAAACTC-1_1	Mbc01	3.9258	1	B cells	-2.06065	-5.38829
CCGTTCAGTCCGAGTC-1_1	Mbc01	2.71739	1	B cells	-0.856734	-4.27288
CCGTTCAGTGTGAAAT-1_1	Mbc01	4.92611	1	B cells	2.22268	-6.01858
CCGTTCATCCCTAATT-1_1	Mbc01	16.2954	1	B cells	0.91257	-5.08763
CCGTTCATCTATCCCG-1_1	Mbc01	8.79211	1	T cells	6.82185	-1.0733
CCGTTCATCTGGGCCA-1_1	Mbc01	6.80352	1	T cells	7.59019	-0.858144
CCTAAAGAGATCCCGC-1_1	Mbc01	5.64623	1	B cells	-3.11004	-7.16171
CCTAAAGAGCCAGTAG-1_1	Mbc01	1.21457	1	NK cells	-7.66546	1.84919
CCTAAAGCAAGCCGTC-1_1	Mbc01	2.92716	1	B cells	-1.33697	-11.5573
CCTAAAGCAAGCGCTC-1_1	Mbc01	0.182482	1	Neutrophils	3.66773	10.1856
CCTAAAGCACAGCCCA-1_1	Mbc01	3.59303	1	B cells	-3.42413	-6.20613
CCTAAAGCACCGGAAA-1_1	Mbc01	2.57206	1	B cells	-2.23474	-7.26915
CCTAAAGGTCGGATCC-1_1	Mbc01	0	1	Neutrophils	1.53404	12.7199
CCTAAAGGTCTACCTC-1_1	Mbc01	3.14806	1	B cells	-2.51886	-12.3422
CCTAAAGGTCTGCGGT-1_1	Mbc01	8.22642	1	T cells	7.0932	-0.295558
CCTAAAGGTGCGATAG-1_1	Mbc01	4.37348	1	B cells	-5.27595	-6.09501
CCTAAAGTCGGATGGA-1_1	Mbc01	0.178891	1	Neutrophils	1.46895	12.375
CCTAAAGTCTTCTGGC-1_1	Mbc01	4.21962	1	B cells	-3.35409	-8.62289
CCTACACAGACAGACC-1_1	Mbc01	2.76766	1	T cells	8.97648	4.75219
CCTACACAGTCAATAG-1_1	Mbc01	2.52055	1	B cells	-1.37129	-8.48288
CCTACACCACCATCCT-1_1	Mbc01	2.5538	1	Neutrophils	3.30505	11.9231
CCTACACCACTTCTGC-1_1	Mbc01	3.16189	1	B cells	-1.34346	-7.15827
CCTACACCAGTGGAGT-1_1	Mbc01	10.1784	1	T cells	3.74186	0.723486
CCTACACCATATACCG-1_1	Mbc01	1.05708	1	Monocytes	-8.06635	11.3264
CCTACACCATGAGCGA-1_1	Mbc01	2.86472	1	B cells	-1.20425	-12.6064
CCTACACGTCTAGGTT-1_1	Mbc01	0.749712	1	B cells	2.37176	-5.4932
CCTACACGTCTGGAGA-1_1	Mbc01	7.51105	1	B cells	1.97583	-5.66736
CCTACACTCGCCGTGA-1_1	Mbc01	1.55159	1	NK cells	-8.32202	2.11931
CCTACACTCTACTATC-1_1	Mbc01	0.514801	1	NK cells	-8.96717	1.35441
CCTACCAAGCCACGTC-1_1	Mbc01	3.63951	1	B cells	-1.32695	-11.1884
CCTACCAAGTACATGA-1_1	Mbc01	7.91367	1	T cells	7.55993	-0.622519
CCTACCAAGTGCCATT-1_1	Mbc01	4.39494	1	T cells	9.17172	0.76864
CCTACCACAGGAATCG-1_1	Mbc01	5.35714	1	T cells	8.19369	0.110315
CCTACCAGTATGAAAC-1_1	Mbc01	2.07219	1	NK cells	-9.43386	1.78764
CCTACCAGTCGCATAT-1_1	Mbc01	7.87565	1	Neutrophils	1.95544	14.0618
CCTACCATCACCACCT-1_1	Mbc01	2.67823	1	B cells	-3.0556	-7.40704
CCTACCATCATTCACT-1_1	Mbc01	3.71926	1	B cells	-2.164	-12.1715
CCTACCATCGCCTGAG-1_1	Mbc01	3.27273	1	B cells	-2.33563	-4.99447
CCTACCATCTACTATC-1_1	Mbc01	1.75091	1	B cells	2.42004	-5.3132
CCTAGCTAGAATTGTG-1_1	Mbc01	2.87356	1	B cells	-5.31289	-6.37808
CCTAGCTAGTCCGTAT-1_1	Mbc01	0.189394	1	Neutrophils	3.21877	12.2504
CCTAGCTCAGCCTATA-1_1	Mbc01	0.788863	1	Basophils	15.4758	-4.33151
CCTAGCTCAGCTCGAC-1_1	Mbc01	1.59507	1	Monocytes	-8.36935	10.476
CCTAGCTCAGCTGGCT-1_1	Mbc01	0.593472	1	Undefined	-12.3166	-0.783447
CCTAGCTCATGTCGAT-1_1	Mbc01	3.5309	1	B cells	-0.947279	-11.5219
CCTAGCTGTAACGTTC-1_1	Mbc01	12.8527	1	T cells	6.21142	0.7235
CCTAGCTGTCGCTTCT-1_1	Mbc01	2.79751	1	B cells	-2.33747	-5.78915
CCTAGCTGTGAGTGAC-1_1	Mbc01	2.91777	1	B cells	-1.77409	-11.0308
CCTAGCTTCGAGCCCA-1_1	Mbc01	3.81306	1	B cells	-8.68532	-6.46164
CCTAGCTTCGCATGGC-1_1	Mbc01	4.50222	1	B cells	-2.4514	-10.8639
CCTATTAAGATGCCTT-1_1	Mbc01	14.8	1	B cells	1.55071	-4.97816
CCTATTAAGCGTCTAT-1_1	Mbc01	4.90798	1	B cells	-1.99651	-5.72479
CCTATTAAGGTGCTTT-1_1	Mbc01	4.74359	1	T cells	7.24016	3.08637
CCTATTACAAGCCATT-1_1	Mbc01	14.8601	1	B cells	1.58904	-4.99658
CCTATTAGTATTCTCT-1_1	Mbc01	2.85566	1	T cells	9.74599	4.56356
CCTATTAGTTACTGAC-1_1	Mbc01	2.26472	1	NK cells	-8.81494	2.06131
CCTATTAGTTGTGGCC-1_1	Mbc01	7.9865	1	B cells	2.94174	-4.06816
CCTATTAGTTTGGGCC-1_1	Mbc01	0.076864	1	Neutrophils	3.56709	9.56928
CCTATTATCACTGGGC-1_1	Mbc01	0.170068	1	Neutrophils	0.766547	12.7321
CCTATTATCCAAAGTC-1_1	Mbc01	2.42241	1	T cells	10.0219	1.18186
CCTATTATCCCATTTA-1_1	Mbc01	3.07963	1	B cells	-2.37063	-6.70178
CCTATTATCTCTGCTG-1_1	Mbc01	4.42708	1	B cells	-0.686881	-5.8591
CCTATTATCTCTGTCG-1_1	Mbc01	3.14465	1	B cells	-3.10976	-4.43246
CCTCAGTAGAGTCGGT-1_1	Mbc01	1.05965	1	Neutrophils	2.88841	10.363
CCTCAGTAGGTAAACT-1_1	Mbc01	1.71582	1	B cells	-0.700542	-4.17019
CCTCAGTAGTACGACG-1_1	Mbc01	3.97059	1	B cells	-3.96209	-6.19825
CCTCAGTAGTCAAGCG-1_1	Mbc01	2.29446	1	B cells	-0.441792	-5.15887
CCTCAGTCAGCGTAAG-1_1	Mbc01	1.27688	1	Monocytes	-8.12485	10.6636
CCTCAGTGTGAAATCA-1_1	Mbc01	3.93426	1	B cells	-1.55347	-10.2104
CCTCAGTGTTCGGGCT-1_1	Mbc01	1.23508	1	Monocytes	-8.06483	10.743
CCTCAGTTCCCAAGAT-1_1	Mbc01	9.342	1	Neutrophils	2.25942	13.152
CCTCAGTTCTTAGCCC-1_1	Mbc01	3.54369	1	T cells	9.44082	-0.34968
CCTCTGAAGACGCACA-1_1	Mbc01	4.38024	1	Neutrophils	2.61141	13.6064
CCTCTGAAGCGCCTCA-1_1	Mbc01	4.68481	1	Undefined	-12.1729	-1.71498
CCTCTGAAGTAGTGCG-1_1	Mbc01	3.40265	1	B cells	-2.14045	-13.6075
CCTCTGAAGTTCCACA-1_1	Mbc01	9.44742	1	B cells	0.445023	-5.2386
CCTCTGACACGAAGCA-1_1	Mbc01	1.35028	1	Basophils	16.7103	-3.86174
CCTCTGACACGTGAGA-1_1	Mbc01	7.91209	1	T cells	6.61246	-0.434425
CCTCTGACACTAGTAC-1_1	Mbc01	2.12934	1	B cells	-5.73761	-6.41172
CCTCTGACAGCTGTTA-1_1	Mbc01	2.85878	1	B cells	1.46029	-4.71569
CCTCTGACAGTAACGG-1_1	Mbc01	13.8129	1	T cells	6.4871	0.194755
CCTCTGAGTACCATCA-1_1	Mbc01	0.929086	1	T cells	2.5298	1.98642
CCTCTGAGTTTAGCTG-1_1	Mbc01	3.08325	1	B cells	-2.45162	-7.04113
CCTCTGATCATCGATG-1_1	Mbc01	8.63986	1	T cells	7.41979	3.5863
CCTTACGAGAGGTTAT-1_1	Mbc01	3.15126	1	B cells	-1.36117	-11.8124
CCTTACGAGCTAACTC-1_1	Mbc01	5.36375	1	T cells	7.71725	0.409789
CCTTACGAGCTGCCCA-1_1	Mbc01	1.98371	1	B cells	-1.80263	-4.34948
CCTTACGAGTCAAGGC-1_1	Mbc01	5.68306	1	B cells	-2.38153	-11.4751
CCTTACGCACGAAAGC-1_1	Mbc01	11.583	1	T cells	6.07229	-0.371737
CCTTACGGTATGGTTC-1_1	Mbc01	0.777778	1	Neutrophils	2.4112	14.6858
CCTTCCCAGATGAGAG-1_1	Mbc01	9.5672	1	B cells	1.53984	-5.00205
CCTTCCCAGATGTGGC-1_1	Mbc01	3.19767	1	Basophils	15.1675	-4.24116
CCTTCCCCAAGGTTTC-1_1	Mbc01	3.39943	1	B cells	-3.11505	-5.69462
CCTTCCCCACATGACT-1_1	Mbc01	2.58522	1	T cells	9.82554	4.54369
CCTTCCCCATGGTAGG-1_1	Mbc01	4.69032	1	B cells	-1.16174	-12.9568
CCTTCCCGTGGCTCCA-1_1	Mbc01	0.271172	1	Neutrophils	-4.68021	10.4292
CCTTCCCGTTATGTGC-1_1	Mbc01	2.92575	1	T cells	9.78255	4.64876
CCTTCCCGTTGCGTTA-1_1	Mbc01	2.78638	1	T cells	3.04251	0.726021
CCTTCCCTCCGTAGGC-1_1	Mbc01	2.40472	1	B cells	-2.36491	-9.34832
CCTTCGAAGATACACA-1_1	Mbc01	3.54723	1	B cells	-2.4723	-8.4311
CCTTCGAAGCCAGGAT-1_1	Mbc01	2.40038	1	B cells	-1.57813	-8.44487
CCTTCGAAGGCACATG-1_1	Mbc01	2.60067	1	T cells	9.77175	4.59191
CCTTCGACAAGTTGTC-1_1	Mbc01	2.78129	1	B cells	-1.53626	-5.65432
CCTTCGACACAGGCCT-1_1	Mbc01	3.23529	1	B cells	-2.41269	-9.3833
CCTTCGACATGCCTAA-1_1	Mbc01	4.81348	1	T cells	8.03111	-0.424191
CCTTCGACATGGAATA-1_1	Mbc01	0.114811	1	Neutrophils	3.02074	13.696
CCTTCGAGTACTCTCC-1_1	Mbc01	1.78926	1	Monocytes	-7.47629	11.4451
CCTTCGAGTCAGGACA-1_1	Mbc01	1.42684	1	B cells	2.10222	-4.79111
CCTTCGAGTTTGTTTC-1_1	Mbc01	1.87906	1	B cells	2.22822	-4.73512
CCTTCGATCCGAGCCA-1_1	Mbc01	4.95548	1	B cells	-2.27404	-6.34008
CCTTCGATCCGCAAGC-1_1	Mbc01	3.42034	1	B cells	-8.63383	-6.21062
CCTTCGATCGCTAGCG-1_1	Mbc01	6.88337	1	T cells	6.45237	0.00506868
CCTTTCTAGCACGCCT-1_1	Mbc01	3.50082	1	T cells	8.24035	-0.159169
CCTTTCTAGTCGAGTG-1_1	Mbc01	4.30425	1	T cells	8.61817	0.612742
CCTTTCTAGTGAAGAG-1_1	Mbc01	0.333333	1	Neutrophils	2.95902	9.81553
CCTTTCTCAGGGTTAG-1_1	Mbc01	2.15427	1	Monocytes	-10.0639	8.35597
CCTTTCTCATCACGTA-1_1	Mbc01	5.37164	1	T cells	7.74637	2.7283
CCTTTCTCATCCTAGA-1_1	Mbc01	3.68421	1	B cells	-0.488952	-5.74738
CCTTTCTCATGCAATC-1_1	Mbc01	3.032	1	B cells	-3.16847	-4.71259
CCTTTCTGTAATCACC-1_1	Mbc01	2.43434	1	B cells	-1.78608	-14.3619
CCTTTCTGTCAAAGAT-1_1	Mbc01	2.17161	1	B cells	-0.545073	-12.1868
CCTTTCTGTCCTGCTT-1_1	Mbc01	1.9656	1	NK cells	-8.24291	1.97955
CCTTTCTGTCTCTCTG-1_1	Mbc01	3.38785	1	B cells	-1.66716	-9.88863
CCTTTCTTCACCACCT-1_1	Mbc01	7.19626	1	T cells	6.45849	-1.31365
CCTTTCTTCACTCCTG-1_1	Mbc01	0.245298	1	Neutrophils	2.84062	13.8643
CCTTTCTTCGGTGTTA-1_1	Mbc01	7.82123	1	T cells	7.3624	4.61603
CCTTTCTTCTCACATT-1_1	Mbc01	0.102669	1	Neutrophils	1.87445	14.6437
CGAACATAGCTACCTA-1_1	Mbc01	3.88889	1	Neutrophils	2.76343	12.1767
CGAACATAGCTGGAAC-1_1	Mbc01	8.74317	1	T cells	7.24591	-0.735585
CGAACATAGGCATGTG-1_1	Mbc01	3.53308	1	B cells	-2.28732	-11.0821
CGAACATAGGCTCTTA-1_1	Mbc01	0.2442	1	Neutrophils	4.22896	11.1233
CGAACATAGTACGCGA-1_1	Mbc01	2.68325	1	B cells	-1.71567	-13.3043
CGAACATCACTTCTGC-1_1	Mbc01	0.689655	1	Neutrophils	3.17464	13.5406
CGAACATGTCAGAATA-1_1	Mbc01	6.00086	1	B cells	-3.62018	-5.27729
CGAACATGTTGCGTTA-1_1	Mbc01	3.33872	1	B cells	-0.754058	-11.8484
CGAACATGTTTGACAC-1_1	Mbc01	2.94901	1	B cells	-3.89876	-6.11493
CGAACATGTTTGTTGG-1_1	Mbc01	0.931264	1	NK cells	-8.34705	3.14863
CGAACATTCATACGGT-1_1	Mbc01	3.91808	1	B cells	-1.76482	-14.4811
CGAACATTCGTTTATC-1_1	Mbc01	1.25323	1	Monocytes	-8.24241	10.5541
CGAACATTCTTCGAGA-1_1	Mbc01	2.37243	1	B cells	0.0679825	-5.13431
CGAATGTAGCCACTAT-1_1	Mbc01	3.64652	1	B cells	2.3328	-5.53429
CGAATGTAGCTTATCG-1_1	Mbc01	6.45624	1	T cells	8.23722	1.15535
CGAATGTAGGGAAACA-1_1	Mbc01	2.81573	1	T cells	9.23596	0.818169
CGAATGTCAAAGCGGT-1_1	Mbc01	5.21472	1	T cells	9.73681	0.700438
CGAATGTCAAATCCGT-1_1	Mbc01	7.12267	1	T cells	7.19322	-0.182609
CGAATGTCACTGAAGG-1_1	Mbc01	11.3636	1	B cells	1.90097	-6.13195
CGAATGTGTCCATCCT-1_1	Mbc01	2.76614	1	B cells	-1.01189	-10.8506
CGAATGTTCCCTTGCA-1_1	Mbc01	3.4337	1	B cells	-1.60897	-11.2124
CGAATGTTCGCCCTTA-1_1	Mbc01	6.61305	1	T cells	7.08602	-1.37417
CGACCTTAGGGTCGAT-1_1	Mbc01	3.79293	1	B cells	-2.42837	-10.1242
CGACCTTCAAGACACG-1_1	Mbc01	0.0789266	1	Neutrophils	3.74739	10.8425
CGACCTTCAGGGCATA-1_1	Mbc01	5.05051	1	T cells	9.24852	-0.562025
CGACCTTCATACCATG-1_1	Mbc01	3.00188	1	B cells	-2.12735	-13.8935
CGACCTTGTCCAGTAT-1_1	Mbc01	2.58185	1	Neutrophils	1.77848	9.30956
CGACCTTGTCTCTCTG-1_1	Mbc01	1.30837	1	B cells	2.15408	-6.01543
CGACCTTGTGACGCCT-1_1	Mbc01	4.29989	1	B cells	1.8372	-4.70225
CGACCTTGTTCTGTTT-1_1	Mbc01	1.95008	1	B cells	1.90781	-4.70278
CGACCTTTCGGCGCAT-1_1	Mbc01	5.68319	1	T cells	8.34507	0.517864
CGACTTCAGAAGGTGA-1_1	Mbc01	3.38518	1	B cells	-2.60119	-7.63303
CGACTTCAGATATGGT-1_1	Mbc01	0.241463	1	Neutrophils	3.43171	11.977
CGACTTCAGCAGGTCA-1_1	Mbc01	0	1	Neutrophils	0.585338	13.8713
CGACTTCCACGGTAGA-1_1	Mbc01	2.78622	1	B cells	-2.02507	-5.40011
CGACTTCCAGAGCCAA-1_1	Mbc01	3.43264	1	B cells	-0.955801	-9.68778
CGACTTCGTACCGCTG-1_1	Mbc01	2.43902	1	B cells	-3.22422	-6.68278
CGACTTCGTCAACTGT-1_1	Mbc01	3.13364	1	B cells	-2.6199	-5.88834
CGACTTCTCGTACCGG-1_1	Mbc01	1.80451	1	T cells	0.564876	2.80205
CGACTTCTCTCTTGAT-1_1	Mbc01	7.43405	1	T cells	8.66084	4.68867
CGACTTCTCTGGCGTG-1_1	Mbc01	3.36412	1	B cells	-0.739087	-11.2512
CGAGAAGAGACAGAGA-1_1	Mbc01	0.374532	1	Neutrophils	3.15351	10.5209
CGAGAAGAGCTTATCG-1_1	Mbc01	2.4787	1	B cells	-1.5654	-10.5144
CGAGAAGAGGAGCGTT-1_1	Mbc01	4.76839	1	Monocytes	-8.08014	10.7832
CGAGAAGAGTTGCAGG-1_1	Mbc01	6.08067	1	B cells	-1.34032	-12.0671
CGAGAAGCAGATGAGC-1_1	Mbc01	3.83412	1	B cells	-1.04252	-9.86721
CGAGAAGGTCTGCCAG-1_1	Mbc01	0.340716	1	Neutrophils	3.67422	10.3856
CGAGAAGGTGCACGAA-1_1	Mbc01	3.61367	1	T cells	8.49647	-0.969656
CGAGAAGGTTCAGTAC-1_1	Mbc01	3.66856	1	B cells	-1.02864	-4.92373
CGAGAAGGTTCCGTCT-1_1	Mbc01	3.2372	1	B cells	-1.90919	-5.14522
CGAGAAGTCAGTCAGT-1_1	Mbc01	3.87538	1	T cells	8.15109	3.34754
CGAGAAGTCAGTCCCT-1_1	Mbc01	3.76984	1	NK cells	-6.88622	2.93444
CGAGAAGTCCTAAGTG-1_1	Mbc01	4.41341	1	T cells	3.04781	2.10858
CGAGAAGTCCTGTACC-1_1	Mbc01	3.55502	1	NK cells	-5.04891	2.1473
CGAGAAGTCGCCAGCA-1_1	Mbc01	18.9624	1	B cells	-8.30917	12.0371
CGAGCACAGCTAAGAT-1_1	Mbc01	0.33557	1	Neutrophils	3.54891	9.73913
CGAGCACCAAACGTGG-1_1	Mbc01	4.99307	1	T cells	6.6046	-1.14331
CGAGCACGTTATCCGA-1_1	Mbc01	5.67644	1	T cells	6.8253	0.710372
CGAGCACGTTGTACAC-1_1	Mbc01	4.23497	1	B cells	-0.889347	-12.2619
CGAGCACTCATCTGTT-1_1	Mbc01	2.74419	1	B cells	-3.15793	-5.19304
CGAGCACTCATGTAGC-1_1	Mbc01	6.66667	1	B cells	-3.09755	-7.4008
CGAGCACTCCAGGGCT-1_1	Mbc01	3.10433	1	B cells	0.27809	-4.53384
CGAGCACTCCCTCTTT-1_1	Mbc01	2.15596	1	B cells	-1.01422	-12.6836
CGAGCCAAGTTCGATC-1_1	Mbc01	2.92621	1	B cells	-1.24643	-12.4002
CGAGCCACAAACTGTC-1_1	Mbc01	3.4763	1	B cells	-2.46799	-8.41623
CGAGCCACACCAGTTA-1_1	Mbc01	2.8754	1	B cells	-1.28525	-11.7875
CGAGCCACACTTCTGC-1_1	Mbc01	0.976562	1	NK cells	-9.05356	2.02525
CGAGCCACATCGGAAG-1_1	Mbc01	3.41694	1	B cells	-6.72538	-6.36735
CGAGCCAGTACTCGCG-1_1	Mbc01	6.19857	1	B cells	-5.6647	-6.28858
CGAGCCAGTAGGGTAC-1_1	Mbc01	4.92091	1	B cells	-1.57627	-4.0212
CGAGCCAGTCGAGTTT-1_1	Mbc01	3.60743	1	B cells	-0.827394	-10.9239
CGAGCCAGTGATGTCT-1_1	Mbc01	0.243605	1	Neutrophils	1.45288	11.8231
CGAGCCAGTGCGCTTG-1_1	Mbc01	5.70175	1	B cells	-1.575	-4.17982
CGAGCCAGTTGACGTT-1_1	Mbc01	3.75536	1	B cells	-2.15667	-3.97763
CGAGCCATCAAACAAG-1_1	Mbc01	9.28314	1	NK cells	-8.52867	1.74043
CGATCGGCAGGCGATA-1_1	Mbc01	2.82302	1	B cells	-1.88832	-4.30383
CGATCGGCATCCCACT-1_1	Mbc01	2.96221	1	B cells	-2.85615	-10.1396
CGATCGGGTAAGTGTA-1_1	Mbc01	10.6936	1	B cells	1.1559	-4.97755
CGATCGGGTAGCTCCG-1_1	Mbc01	3.38785	1	Neutrophils	2.64596	14.7072
CGATCGGGTCAAAGCG-1_1	Mbc01	2.13402	1	NK cells	-8.09117	2.51542
CGATCGGGTGGACGAT-1_1	Mbc01	1.61928	1	T cells	3.57891	1.91361
CGATCGGGTTCCTCCA-1_1	Mbc01	1.35542	1	Neutrophils	2.26448	14.4304
CGATCGGTCCTCAACC-1_1	Mbc01	5.02874	1	T cells	7.5145	-0.188957
CGATCGGTCGGAGCAA-1_1	Mbc01	3.14381	1	B cells	-0.612298	-4.25557
CGATCGGTCGTGGACC-1_1	Mbc01	4.36893	1	B cells	-0.943338	-12.539
CGATCGGTCTTGGGTA-1_1	Mbc01	3.35821	1	B cells	-1.14981	-7.23223
CGATGGCAGGCATTGG-1_1	Mbc01	2.63158	1	B cells	-2.06463	-5.21617
CGATGGCAGTAACCCT-1_1	Mbc01	5.45906	1	B cells	1.08393	-4.94809
CGATGGCAGTGGTAAT-1_1	Mbc01	0.0602773	1	Neutrophils	-4.66913	10.4131
CGATGGCCAACTGGCC-1_1	Mbc01	6.11855	1	T cells	7.51038	-0.996101
CGATGGCCAATGAAAC-1_1	Mbc01	3.33689	1	T cells	4.96543	4.51204
CGATGGCCATCCGTGG-1_1	Mbc01	1.7132	1	NK cells	-7.6904	2.05125
CGATGGCCATCGGGTC-1_1	Mbc01	3.87305	1	T cells	8.96843	1.40959
CGATGGCGTGTCAATC-1_1	Mbc01	4.22721	1	T cells	5.85362	-0.214972
CGATGGCGTTAAAGAC-1_1	Mbc01	5.08475	1	B cells	-1.11891	-11.0795
CGATGGCTCAGTACGT-1_1	Mbc01	6.03147	1	T cells	7.95267	1.02829
CGATGGCTCAGTTCGA-1_1	Mbc01	0.665557	1	Neutrophils	2.76112	14.3687
CGATGGCTCCAGGGCT-1_1	Mbc01	2.25243	1	B cells	-3.07737	-4.55282
CGATGTACACCCTATC-1_1	Mbc01	3.81999	1	B cells	-0.456265	-4.67105
CGATGTACAGCTGCTG-1_1	Mbc01	2.4	1	B cells	-1.52192	-6.99177
CGATGTACATGCGCAC-1_1	Mbc01	2.68868	1	B cells	-2.20657	-7.5125
CGATGTATCGCTTGTC-1_1	Mbc01	10.4736	1	T cells	7.38856	-0.32743
CGATTGAAGAAGGGTA-1_1	Mbc01	3.30579	1	B cells	-2.77413	-7.13985
CGATTGAAGATGTCGG-1_1	Mbc01	9.02406	1	T cells	6.96533	3.15807
CGATTGAAGTAATCCC-1_1	Mbc01	4.14242	1	B cells	-3.05642	-8.59069
CGATTGACACCCTATC-1_1	Mbc01	1.4742	1	Neutrophils	1.71826	13.7599
CGATTGACACGCCAGT-1_1	Mbc01	1.30632	1	Neutrophils	-12.204	6.10984
CGATTGACATCACGTA-1_1	Mbc01	2.9003	1	B cells	-1.2885	-11.4244
CGATTGAGTACTTCTT-1_1	Mbc01	5.32227	1	B cells	-0.932661	-11.0774
CGATTGAGTCTACCTC-1_1	Mbc01	3.71622	1	B cells	-2.05819	-8.12951
CGATTGAGTTGGTAAA-1_1	Mbc01	2.30811	1	B cells	-1.38582	-6.78068
CGATTGATCACCAGGC-1_1	Mbc01	6.72878	1	T cells	7.737	0.83017
CGATTGATCCGAGCCA-1_1	Mbc01	4.34783	1	B cells	-1.15838	-10.5428
CGATTGATCGTACGGC-1_1	Mbc01	8.85906	1	B cells	1.44809	-5.49695
CGATTGATCGTGGACC-1_1	Mbc01	6.13763	1	B cells	-5.30922	-6.09694
CGATTGATCTGCCAGG-1_1	Mbc01	0.304878	1	Neutrophils	2.88826	14.4983
CGCCAAGAGCTAGTTC-1_1	Mbc01	4.40917	1	B cells	-0.83427	-12.0502
CGCCAAGAGCTATGCT-1_1	Mbc01	5.52061	1	T cells	7.50939	-0.971005
CGCCAAGAGTACGACG-1_1	Mbc01	6.68539	1	T cells	9.70673	1.20182
CGCCAAGAGTGATCGG-1_1	Mbc01	11.2284	1	T cells	5.32764	0.6834
CGCCAAGAGTTCGCAT-1_1	Mbc01	6.55527	1	T cells	6.70095	0.110885
CGCCAAGCAGCGTAAG-1_1	Mbc01	0.218103	1	Neutrophils	1.69438	12.913
CGCCAAGGTAGCCTAT-1_1	Mbc01	3.67776	1	B cells	-0.530907	-4.43614
CGCCAAGGTCATATCG-1_1	Mbc01	3.34008	1	B cells	2.22409	-4.7533
CGCCAAGGTCCGTCAG-1_1	Mbc01	1.762	1	B cells	2.07136	-4.73977
CGCCAAGGTCTCCACT-1_1	Mbc01	1.60218	1	Monocytes	-12.2722	8.96561
CGCCAAGGTGGGTATG-1_1	Mbc01	14.9746	1	B cells	1.91933	-5.65459
CGCCAAGGTTGGACCC-1_1	Mbc01	2.76243	1	B cells	2.1846	-4.67198
CGCCAAGTCAAAGACA-1_1	Mbc01	1.31894	1	Neutrophils	3.17015	10.5862
CGCGGTAAGACACGAC-1_1	Mbc01	8.30078	1	T cells	6.94033	4.39358
CGCGGTAAGTCCGGTC-1_1	Mbc01	3.10559	1	T cells	0.295078	3.44025
CGCGGTAAGTCGAGTG-1_1	Mbc01	0.382409	1	B cells	0.0514083	-0.970166
CGCGGTACATAGTAAG-1_1	Mbc01	2.16972	1	B cells	-1.09501	-5.9167
CGCGTTTAGATGCCTT-1_1	Mbc01	6.68058	1	B cells	0.0989871	-6.20496
CGCGTTTAGGCTCATT-1_1	Mbc01	1.8392	1	B cells	2.58033	-5.10505
CGCGTTTAGTCGTTTG-1_1	Mbc01	2.55776	1	B cells	-2.09052	-7.2041
CGCGTTTAGTTCGCGC-1_1	Mbc01	4.96499	1	T cells	8.30601	3.71116
CGCGTTTCAATCCGAT-1_1	Mbc01	4.01126	1	B cells	-2.58414	-8.89263
CGCGTTTCACCAGGCT-1_1	Mbc01	5.77586	1	T cells	7.85317	1.17749
CGCGTTTCAGGTCTCG-1_1	Mbc01	2.40464	1	B cells	-2.03501	-6.04626
CGCGTTTCAGTGGAGT-1_1	Mbc01	3.26423	1	B cells	-2.70559	-8.23593
CGCGTTTCATGCTGGC-1_1	Mbc01	2.97381	1	B cells	-3.28951	-7.64528
CGCGTTTGTATAGGTA-1_1	Mbc01	4.01848	1	T cells	9.31271	4.54793
CGCGTTTGTATCGCAT-1_1	Mbc01	3.85109	1	B cells	-5.07021	-6.41822
CGCGTTTTCCCAGGTG-1_1	Mbc01	6.03528	1	T cells	7.81045	-0.392002
CGCGTTTTCTCACATT-1_1	Mbc01	2.48092	1	B cells	-2.36111	-9.78281
CGCTATCAGCTGCCCA-1_1	Mbc01	3.80916	1	T cells	3.15171	1.36962
CGCTATCCAAAGGCGT-1_1	Mbc01	7.89141	1	T cells	6.7166	-0.609083
CGCTATCCAGCTCGAC-1_1	Mbc01	4.04873	1	B cells	-2.65172	-7.29596
CGCTATCCATCACAAC-1_1	Mbc01	3.95764	1	B cells	2.39805	-4.85493
CGCTATCCATGGTTGT-1_1	Mbc01	0.213295	1	Neutrophils	2.94027	10.2502
CGCTATCCATGTAAGA-1_1	Mbc01	6.82657	1	T cells	7.25548	0.472987
CGCTATCGTCTAAAGA-1_1	Mbc01	4.56879	1	T cells	9.65028	0.40858
CGCTATCGTCTCCATC-1_1	Mbc01	2.8169	1	B cells	-1.03595	-13.2378
CGCTATCGTTTAAGCC-1_1	Mbc01	2.79232	1	B cells	-1.58083	-12.399
CGCTATCGTTTACTCT-1_1	Mbc01	2.47884	1	B cells	-1.97528	-3.93213
[truncated: 66,818 more rows]
