# Supplementary material for: Single-cell transcriptomics of peripheral blood reveals anti-tumor systemic immunity induced by oncolytic virotherapy
Source: Theranostics. 2022 Oct 17;12(17):7371–89. doi: 10.7150/thno.74075 (PMC9691353; doi:10.7150/thno.74075)
Supplement: Supplementary file 3 — Supplementary table 2. [file thnov12p7371s3.xlsx]

## Sheet: p-values
Table S2: cell-cell interactions in peripheral white blood cells from group 1
id_cp_interaction	interacting_pair	partner_a	partner_b	gene_a	gene_b	secreted	receptor_a	receptor_b	annotation_strategy	is_integrin	B cells|B cells	B cells|Basophils	B cells|CD4T	B cells|CD8T	B cells|Monocytes	B cells|NK cells	B cells|Neutrophils	Basophils|B cells	Basophils|Basophils	Basophils|CD4T	Basophils|CD8T	Basophils|Monocytes	Basophils|NK cells	Basophils|Neutrophils	CD4T|B cells	CD4T|Basophils	CD4T|CD4T	CD4T|CD8T	CD4T|Monocytes	CD4T|NK cells	CD4T|Neutrophils	CD8T|B cells	CD8T|Basophils	CD8T|CD4T	CD8T|CD8T	CD8T|Monocytes	CD8T|NK cells	CD8T|Neutrophils	Monocytes|B cells	Monocytes|Basophils	Monocytes|CD4T	Monocytes|CD8T	Monocytes|Monocytes	Monocytes|NK cells	Monocytes|Neutrophils	NK cells|B cells	NK cells|Basophils	NK cells|CD4T	NK cells|CD8T
CPI-SS00A8596B5	PVR_TNFSF9	simple:P15151	simple:P41273	PVR	TNFSF9	TRUE	TRUE	FALSE	InnateDB-All	FALSE	1	1	1	1	1	1	1	1	1	1	1	1	1	1	1	1	1	1	1	1	1	1	1	1	1	1	1	1	1	1	1	1	1	1	1	1	1	1	1
CPI-SS0B84DAE3D	PVR_CD96	simple:P15151	simple:P40200	PVR	CD96	TRUE	TRUE	TRUE	curated	FALSE	1	1	1	1	1	1	1	1	1	1	1	1	1	1	1	1	1	1	1	1	1	1	1	1	1	1	1	1	1	1	1	1	1	1	1	1	1	1	1
CPI-SS0A8627ED6	PVR_CD226	simple:P15151	simple:Q15762	PVR	CD226	TRUE	TRUE	TRUE	curated	FALSE	1	1	1	1	1	1	1	1	1	1	1	1	1	1	1	1	1	1	1	1	1	1	1	1	1	1	1	1	1	1	1	1	1	1	1	1	1	1	1
CPI-SC0A8E69BC5	COL11A2_a1b1 complex	simple:P13942	complex:a1b1 complex	COL11A2		TRUE	FALSE	FALSE	curated	TRUE	1	1	1	1	1	1	1	1	1	1	1	1	1	1	1	1	1	1	1	1	1	1	1	1	1	1	1	1	1	1	1	1	1	1	1	1	1	1	1
CPI-SC0D7F33CFB	COL27A1_a1b1 complex	simple:Q8IZC6	complex:a1b1 complex	COL27A1		TRUE	FALSE	FALSE	curated	TRUE	1	1	1	1	1	1	1	1	1	1	1	1	1	1	1	1	1	1	1	1	1	1	1	1	1	1	1	1	1	1	1	1	1	1	1	1	1	1	1
CPI-SC00BE2EEE3	COL20A1_a1b1 complex	simple:Q9P218	complex:a1b1 complex	COL20A1		TRUE	FALSE	FALSE	curated	TRUE	1	1	1	1	1	1	1	1	1	1	1	1	1	1	1	1	1	1	1	1	1	1	1	1	1	1	1	1	1	1	1	1	1	1	1	1	1	1	1
CPI-SC0EAF80261	SEMA7A_a1b1 complex	simple:O75326	complex:a1b1 complex	SEMA7A		FALSE	FALSE	FALSE	curated	TRUE	1	1	1	1	1	1	1	1	1	1	1	1	1	1	1	1	1	1	1	1	1	1	1	1	1	1	1	1	1	1	1	1	1	1	1	1	1	1	1
CPI-SC01FFC9392	FN1_a2b1 complex	simple:P02751	complex:a2b1 complex	FN1		TRUE	FALSE	FALSE	curated	TRUE	1	1	1	1	1	1	1	1	1	1	1	1	1	1	1	1	1	1	1	1	1	1	1	1	1	1	1	1	1	0	1	1	1	0	1	1	1	1	1
CPI-SC0E4E54E13	COL11A2_a2b1 complex	simple:P13942	complex:a2b1 complex	COL11A2		TRUE	FALSE	FALSE	curated	TRUE	1	1	1	1	1	1	1	1	1	1	1	1	1	1	1	1	1	1	1	1	1	1	1	1	1	1	1	1	1	1	1	1	1	1	1	1	1	1	1
CPI-SC0CE6F5084	COL27A1_a2b1 complex	simple:Q8IZC6	complex:a2b1 complex	COL27A1		TRUE	FALSE	FALSE	curated	TRUE	1	1	1	1	1	1	1	1	1	1	1	1	1	1	1	1	1	1	1	1	1	1	1	1	1	1	1	1	1	1	1	1	1	1	1	1	1	1	1
CPI-SC00064A9CE	COL20A1_a2b1 complex	simple:Q9P218	complex:a2b1 complex	COL20A1		TRUE	FALSE	FALSE	curated	TRUE	1	1	1	1	1	1	1	1	1	1	1	1	1	1	1	1	1	1	1	1	1	1	1	1	1	1	1	1	1	1	1	1	1	1	1	1	1	1	1
CPI-SC0E3784FFB	LAMC1_a2b1 complex	simple:P11047	complex:a2b1 complex	LAMC1		TRUE	FALSE	FALSE	curated	TRUE	1	1	1	1	1	1	1	1	1	1	1	1	1	1	1	1	1	1	1	1	1	1	1	1	1	1	1	1	1	1	1	1	1	1	1	1	1	1	1
CPI-SC0D9B795CC	CDH1_a2b1 complex	simple:P12830	complex:a2b1 complex	CDH1		FALSE	FALSE	FALSE	curated	TRUE	1	1	1	1	1	1	1	1	0	1	1	1	0	1	1	1	1	1	1	1	1	1	1	1	1	1	1	1	1	1	1	1	1	1	1	1	1	1	1
CPI-SC08B6B74FB	FN1_a2Bb3 complex	simple:P02751	complex:a2Bb3 complex	FN1		TRUE	FALSE	FALSE	curated	TRUE	1	1	1	1	1	1	1	1	1	1	1	1	1	1	1	1	1	1	1	1	1	1	1	1	1	1	1	1	1	0	1	1	1	1	1	1	1	1	1
CPI-SC0200AC9E3	THBS1_a2Bb3 complex	simple:P07996	complex:a2Bb3 complex	THBS1		FALSE	FALSE	FALSE	curated	TRUE	1	1	1	1	1	1	1	1	1	1	1	1	1	1	1	1	1	1	1	1	1	1	1	1	1	1	1	1	1	0	1	1	1	1	1	1	1	1	1
CPI-SC0974B60B7	CD40LG_a2Bb3 complex	simple:P29965	complex:a2Bb3 complex	CD40LG		TRUE	FALSE	FALSE	curated	TRUE	1	1	1	1	1	1	1	1	1	1	1	1	1	1	1	0	1	1	1	1	1	1	1	1	1	1	1	1	1	1	1	1	1	1	1	1	1	1	1
CPI-SC090855C8E	FN1_aVb3 complex	simple:P02751	complex:aVb3 complex	FN1		TRUE	FALSE	FALSE	curated	TRUE	1	1	1	1	1	1	1	1	1	1	1	1	1	1	1	1	1	1	1	1	1	1	1	1	1	1	1	1	1	1	1	1	1	1	1	1	1	1	1
CPI-SC0B9199C7F	LAMC1_aVb3 complex	simple:P11047	complex:aVb3 complex	LAMC1		TRUE	FALSE	FALSE	curated	TRUE	1	1	1	1	1	1	1	1	1	1	1	1	1	1	1	1	1	1	1	1	1	1	1	1	1	1	1	1	1	1	1	1	1	1	1	1	1	1	1
CPI-SC0755598EE	THBS1_aVb3 complex	simple:P07996	complex:aVb3 complex	THBS1		FALSE	FALSE	FALSE	curated	TRUE	1	1	1	1	1	1	1	1	1	1	1	1	1	1	1	1	1	1	1	1	1	1	1	1	1	1	1	1	1	1	1	1	1	1	1	1	1	1	1
CPI-SC0988E0218	SPP1_aVb3 complex	simple:P10451	complex:aVb3 complex	SPP1		TRUE	FALSE	FALSE	curated	TRUE	1	1	1	1	1	1	1	1	1	1	1	1	1	1	1	1	1	1	1	1	1	1	1	1	1	1	1	1	1	1	1	1	1	1	1	1	1	1	1
CPI-SC00756BB93	THY1_aVb3 complex	simple:P04216	complex:aVb3 complex	THY1		FALSE	FALSE	FALSE	curated	TRUE	1	1	1	1	1	1	1	1	1	1	1	1	1	1	1	1	1	1	1	1	1	1	1	1	1	1	1	1	1	1	1	1	1	1	1	1	1	1	1
CPI-SC0E1037D03	VWF_aVb3 complex	simple:P04275	complex:aVb3 complex	VWF		TRUE	FALSE	FALSE	curated	TRUE	1	1	1	1	1	1	1	1	1	1	1	1	1	1	1	1	1	1	1	1	1	1	1	1	1	1	1	1	1	1	1	1	1	1	1	1	1	1	1
CPI-SC05A209BEC	FCER2_aVb3 complex	simple:P06734	complex:aVb3 complex	FCER2		TRUE	TRUE	FALSE	curated	TRUE	1	1	1	1	1	1	1	1	1	1	1	1	1	1	1	1	1	1	1	1	1	1	1	1	1	1	1	1	1	1	1	1	1	1	1	1	1	1	1
CPI-SC06525B099	L1CAM_aVb3 complex	simple:P32004	complex:aVb3 complex	L1CAM		FALSE	FALSE	FALSE	curated	TRUE	1	1	1	1	1	1	1	1	1	1	1	1	1	1	1	1	1	1	1	1	1	1	1	1	1	1	1	1	1	1	1	1	1	1	1	1	1	1	1
CPI-SC095A2C115	PLAUR_aVb3 complex	simple:Q03405	complex:aVb3 complex	PLAUR		TRUE	TRUE	FALSE	curated	TRUE	1	1	1	1	1	1	1	1	1	1	1	1	1	1	1	1	1	1	1	1	1	1	1	1	1	1	1	1	1	1	1	1	1	1	1	1	1	1	1
CPI-SC06364D669	FN1_a4b1 complex	simple:P02751	complex:a4b1 complex	FN1		TRUE	FALSE	FALSE	curated	TRUE	1	1	1	1	1	1	1	1	1	1	1	1	1	1	1	1	1	1	1	1	1	1	1	1	1	1	1	1	1	1	1	1	0	0	1	1	1	1	1
CPI-SC07BE7830D	SPP1_a4b1 complex	simple:P10451	complex:a4b1 complex	SPP1		TRUE	FALSE	FALSE	curated	TRUE	1	1	1	1	1	1	1	1	1	1	1	1	1	1	1	1	1	1	1	1	1	1	1	1	1	1	1	1	1	1	1	1	1	1	1	1	1	1	1
CPI-SC0E9C058EB	PLAUR_a4b1 complex	simple:Q03405	complex:a4b1 complex	PLAUR		TRUE	TRUE	FALSE	curated	TRUE	1	1	1	1	1	1	1	1	1	1	1	1	1	1	1	1	1	1	1	1	1	1	1	1	1	1	1	1	1	1	1	1	0	0	1	1	1	1	1
CPI-SC0B4D7E0FF	FN1_a4b7 complex	simple:P02751	complex:a4b7 complex	FN1		TRUE	FALSE	FALSE	curated	TRUE	1	1	1	1	1	1	1	1	1	1	1	1	1	1	1	1	1	1	1	1	1	1	1	1	1	1	1	1	0	1	0	0	0	0	1	1	1	1	1
CPI-SC08B2AD7C6	FN1_a5b1 complex	simple:P02751	complex:a5b1 complex	FN1		TRUE	FALSE	FALSE	curated	TRUE	1	1	1	1	1	1	1	1	1	1	1	1	1	1	1	1	1	1	1	1	1	1	1	1	1	1	1	1	1	1	1	1	1	1	1	1	1	1	1
CPI-SC0C8B4C056	CD40LG_a5b1 complex	simple:P29965	complex:a5b1 complex	CD40LG		TRUE	FALSE	FALSE	curated	TRUE	1	1	1	1	1	1	1	1	1	1	1	1	1	1	1	1	1	1	1	1	1	1	1	1	1	1	1	1	1	1	1	1	1	1	1	1	1	1	1
CPI-SC0592EC3D0	L1CAM_a5b1 complex	simple:P32004	complex:a5b1 complex	L1CAM		FALSE	FALSE	FALSE	curated	TRUE	1	1	1	1	1	1	1	1	1	1	1	1	1	1	1	1	1	1	1	1	1	1	1	1	1	1	1	1	1	1	1	1	1	1	1	1	1	1	1
CPI-SC096929DB0	FN1_aVb1 complex	simple:P02751	complex:aVb1 complex	FN1		TRUE	FALSE	FALSE	curated	TRUE	1	1	1	1	1	1	1	1	1	1	1	1	1	1	1	1	1	1	1	1	1	1	1	1	1	1	1	1	1	1	1	1	0	1	1	1	1	1	1
CPI-SC0847A64D2	FN1_aVb5 complex	simple:P02751	complex:aVb5 complex	FN1		TRUE	FALSE	FALSE	curated	TRUE	1	1	1	1	1	1	1	1	1	1	1	1	1	1	1	1	1	1	1	1	1	1	1	1	1	1	1	1	1	1	1	1	0	1	1	1	1	1	1
CPI-SC0EEF3A379	LAMC1_a6b1 complex	simple:P11047	complex:a6b1 complex	LAMC1		TRUE	FALSE	FALSE	curated	TRUE	1	1	1	1	1	1	1	1	1	1	1	1	1	1	1	1	1	1	1	1	1	1	1	1	1	1	1	1	1	1	1	1	1	1	1	1	1	1	1
CPI-SC0A2FE9693	LAMC1_a7b1 complex	simple:P11047	complex:a7b1 complex	LAMC1		TRUE	FALSE	FALSE	curated	TRUE	1	1	1	1	1	1	1	1	1	1	1	1	1	1	1	1	1	1	1	1	1	1	1	1	1	1	1	1	1	1	1	1	1	1	1	1	1	1	1
CPI-SS0CC5DCE80	CDH1_KLRG1	simple:P12830	simple:Q96E93	CDH1	KLRG1	FALSE	FALSE	TRUE	curated	FALSE	1	1	1	1	1	1	1	1	1	1	1	1	0	1	1	1	1	1	1	1	1	1	1	1	1	1	1	1	1	1	1	1	1	1	1	1	1	1	1
CPI-SC007890A1C	CDH1_aEb7 complex	simple:P12830	complex:aEb7 complex	CDH1		FALSE	FALSE	FALSE	curated	TRUE	1	1	1	1	1	1	1	1	1	1	1	1	1	1	1	1	1	1	1	1	1	1	1	1	1	1	1	1	1	1	1	1	1	1	1	1	1	1	1
CPI-SS02AB0C3E0	SPP1_CD44	simple:P10451	simple:P16070	SPP1	CD44	TRUE	FALSE	TRUE	I2D,IMEx,InnateDB-All,IntAct	FALSE	1	1	1	1	1	1	1	1	1	1	1	1	1	1	1	1	1	1	1	1	1	1	1	1	1	1	1	1	1	1	1	1	1	1	1	1	1	1	1
CPI-SS03722104E	HGF_CD44	simple:P14210	simple:P16070	HGF	CD44	TRUE	FALSE	TRUE	IMEx,InnateDB-All,IntAct	FALSE	1	1	1	1	1	1	1	1	0	1	1	0	0	0	1	1	1	1	1	1	1	1	1	1	1	1	1	1	1	1	1	1	1	1	1	1	1	1	1
CPI-SS0C1BD22BC	SPP1_PTGER4	simple:P10451	simple:P35408	SPP1	PTGER4	TRUE	FALSE	TRUE	IMEx,MINT	FALSE	1	1	1	1	1	1	1	1	1	1	1	1	1	1	1	1	1	1	1	1	1	1	1	1	1	1	1	1	1	1	1	1	1	1	1	1	1	1	1
CPI-SS085EE60B1	TGFB1_TGFBR3	simple:P01137	simple:Q03167	TGFB1	TGFBR3	TRUE	FALSE	TRUE	curated	FALSE	1	1	1	1	1	1	1	1	1	1	1	1	1	1	1	1	1	1	1	1	1	1	1	1	1	1	1	1	1	1	1	1	1	1	1	1	1	1	1
CPI-SC0A05D3880	THY1_aMb2 complex	simple:P04216	complex:aMb2 complex	THY1		FALSE	FALSE	FALSE	curated	TRUE	1	1	1	1	1	1	1	1	1	1	1	1	1	1	1	1	1	1	1	1	1	1	1	1	1	1	1	1	1	1	1	1	1	1	1	1	1	1	1
CPI-SC07312BD5C	FCER2_aMb2 complex	simple:P06734	complex:aMb2 complex	FCER2		TRUE	TRUE	FALSE	curated	TRUE	1	1	1	1	1	1	1	1	1	1	1	1	1	1	1	1	1	1	1	1	1	1	1	1	1	1	1	1	1	1	1	1	1	1	1	1	1	1	1
CPI-SC0B6D68FD5	ICAM1_aMb2 complex	simple:P05362	complex:aMb2 complex	ICAM1		FALSE	TRUE	FALSE	curated	TRUE	1	1	1	1	1	1	1	1	1	1	1	1	1	1	1	1	1	1	1	1	1	1	1	1	1	1	1	1	1	1	1	1	1	1	1	1	1	1	1
CPI-SC0C3E2D267	F10_aMb2 complex	simple:P00742	complex:aMb2 complex	F10		TRUE	FALSE	FALSE	curated	TRUE	1	1	1	1	1	1	1	1	1	1	1	1	1	1	1	1	1	1	1	1	1	1	1	1	1	1	1	1	1	1	1	1	1	1	1	1	1	1	1
CPI-SC0527EEE7A	C3_aMb2 complex	simple:P01024	complex:aMb2 complex	C3		TRUE	FALSE	FALSE	curated	TRUE	1	1	1	1	1	1	1	1	1	1	1	1	1	1	1	1	1	1	1	1	1	1	1	1	1	1	1	1	1	1	1	1	1	1	1	1	1	1	1
CPI-SC0B292AEE6	GP1BA_aMb2 complex	simple:P07359	complex:aMb2 complex	GP1BA		FALSE	FALSE	FALSE	curated	TRUE	1	1	1	1	1	1	1	1	1	1	1	1	1	1	1	1	1	1	1	1	1	1	1	1	1	1	1	1	1	1	1	1	1	1	1	1	1	1	1
CPI-SC0C6B54D7A	THY1_aXb2 complex	simple:P04216	complex:aXb2 complex	THY1		FALSE	FALSE	FALSE	curated	TRUE	1	1	1	1	1	1	1	1	1	1	1	1	1	1	1	1	1	1	0	1	1	1	1	1	1	0	1	1	1	1	1	1	1	1	1	1	1	1	1
CPI-SC03446A95E	FCER2_aXb2 complex	simple:P06734	complex:aXb2 complex	FCER2		TRUE	TRUE	FALSE	curated	TRUE	1	1	1	1	0	1	1	1	1	1	1	1	1	1	1	1	1	1	1	1	1	1	1	1	1	1	1	1	1	1	1	1	1	1	1	1	1	1	1
CPI-SC0A9458008	ICAM1_aXb2 complex	simple:P05362	complex:aXb2 complex	ICAM1		FALSE	TRUE	FALSE	curated	TRUE	1	1	1	1	1	1	1	1	1	1	1	1	1	1	1	1	1	1	1	1	1	1	1	1	1	1	1	1	1	1	1	1	0	1	1	1	1	1	1
CPI-SS000568A0E	FCER2_CR2	simple:P06734	simple:P20023	FCER2	CR2	TRUE	TRUE	TRUE	curated	FALSE	0	1	1	1	1	1	1	1	1	1	1	1	1	1	1	1	1	1	1	1	1	1	1	1	1	1	1	1	1	1	1	1	1	1	1	1	1	1	1
CPI-SS0ACD487F0	L1CAM_L1CAM	simple:P32004	simple:P32004	L1CAM	L1CAM	FALSE	FALSE	FALSE	curated	FALSE	1	1	1	1	1	1	1	1	0	1	1	0	1	1	1	1	1	1	1	1	1	1	1	1	1	1	1	1	1	0	1	1	0	1	1	1	1	1	1
CPI-SS055E061C9	LAMP1_FAM3C	simple:P11279	simple:Q92520	LAMP1	FAM3C	TRUE	TRUE	FALSE	InnateDB-All	FALSE	0	1	0	0.626	1	1	1	0.996	1	1	1	1	1	1	0.973	1	1	1	1	1	1	0.769	1	1	1	1	1	1	0	1	0	0	1	1	1	0.405	1	1	1
CPI-SS0AFC7BACF	ADGRG5_FAM3C	simple:Q8IZF4	simple:Q92520	ADGRG5	FAM3C	TRUE	TRUE	FALSE	InnateDB-All	FALSE	1	1	1	1	1	1	1	1	1	1	1	1	1	1	1	1	1	1	1	1	1	1	1	1	1	1	1	1	1	1	1	1	1	1	1	1	1	1	1
CPI-SS08F13AD5C	CD80_CD274	simple:P33681	simple:Q9NZQ7	CD80	CD274	FALSE	TRUE	TRUE	curated	FALSE	1	1	1	1	1	1	1	1	1	1	1	1	1	1	1	1	1	1	1	1	1	1	1	1	1	1	1	1	1	1	1	1	1	1	1	1	1	1	1
CPI-CS0A66DB1CA	CD8 receptor_LCK	complex:CD8 receptor	simple:P06239		LCK	FALSE	TRUE	FALSE	curated	FALSE	1	1	1	1	1	1	1	1	1	1	1	1	1	1	1	1	1	1	1	1	1	1	1	0	0	1	0	1	1	1	1	1	1	1	1	1	1	1	1
CPI-SS09375CA29	ADGRL1_NRG1	simple:O94910	simple:Q02297	ADGRL1	NRG1	TRUE	TRUE	TRUE	InnateDB-All	FALSE	1	1	1	1	1	1	1	1	1	1	1	1	1	1	1	1	1	1	1	1	1	1	1	1	1	1	1	1	1	1	1	1	1	1	1	1	1	1	1
CPI-SS00A953C3A	EGF_NRG1	simple:P01133	simple:Q02297	EGF	NRG1	TRUE	FALSE	TRUE	I2D	FALSE	1	1	1	1	1	1	1	1	1	1	1	1	1	1	1	1	1	1	1	1	1	1	1	1	1	1	1	1	1	1	1	1	1	1	1	1	1	1	1
CPI-SS0BF9FA3F2	ERBB3_NRG1	simple:P21860	simple:Q02297	ERBB3	NRG1	TRUE	TRUE	TRUE	curated	FALSE	1	1	1	1	1	1	1	1	1	1	1	1	1	1	1	1	1	1	1	1	1	1	1	1	1	1	1	1	1	1	1	1	1	1	1	1	1	1	1
CPI-SS0ABC5C1B8	CD74_MIF	simple:P04233	simple:P14174	CD74	MIF	TRUE	TRUE	FALSE	I2D,InnateDB-All	FALSE	0	0	0	0	0	0	1	1	1	1	1	1	1	1	1	1	1	1	1	1	1	1	1	1	1	1	1	1	1	1	1	1	1	1	1	1	1	1	1
CPI-SS0DA033F03	TNFRSF1A_GRN	simple:P19438	simple:P28799	TNFRSF1A	GRN	TRUE	TRUE	FALSE	IMEx,InnateDB-All,MINT	FALSE	1	1	1	1	1	1	1	1	1	1	1	1	1	1	1	1	1	1	1	1	1	1	1	1	1	1	1	1	1	1	1	1	0	1	1	1	1	1	1
CPI-SS0C4E86714	TNFRSF1B_GRN	simple:P20333	simple:P28799	TNFRSF1B	GRN	TRUE	TRUE	FALSE	IMEx,InnateDB-All,MINT	FALSE	1	1	1	1	1	1	1	1	1	1	1	1	1	1	1	1	1	1	1	1	1	1	1	1	1	1	1	1	1	1	1	1	0	1	1	1	1	1	1
CPI-SS0302E8E8F	CD74_COPA	simple:P04233	simple:P53621	CD74	COPA	TRUE	TRUE	FALSE	IMEx,IntAct	FALSE	1	0	1	1	0	0	1	1	1	1	1	1	1	1	1	1	1	1	1	1	1	1	1	1	1	1	1	1	1	1	1	1	1	1	1	1	1	1	1
CPI-SS03C51D352	TNFRSF13B_TNFSF13B	simple:O14836	simple:Q9Y275	TNFRSF13B	TNFSF13B	TRUE	TRUE	FALSE	curated	FALSE	1	1	1	1	1	1	1	1	1	1	1	1	1	1	1	1	1	1	1	1	1	1	1	1	1	1	1	1	1	1	1	1	1	1	1	1	1	1	1
CPI-SS03133B4F2	TFRC_TNFSF13B	simple:P02786	simple:Q9Y275	TFRC	TNFSF13B	TRUE	TRUE	FALSE	IMEx,IntAct	FALSE	1	1	1	1	1	1	1	1	1	1	1	1	1	1	1	1	1	1	1	1	1	1	1	1	1	1	1	1	1	1	1	1	1	1	1	1	1	1	1
CPI-SS0F00D756A	CD40_TNFSF13B	simple:P25942	simple:Q9Y275	CD40	TNFSF13B	TRUE	TRUE	FALSE	I2D,InnateDB	FALSE	1	1	1	1	1	1	1	1	1	1	1	1	1	1	1	1	1	1	1	1	1	1	1	1	1	1	1	1	1	1	1	1	1	1	1	1	1	1	1
CPI-SS0E2863F09	TNFRSF17_TNFSF13B	simple:Q02223	simple:Q9Y275	TNFRSF17	TNFSF13B	TRUE	TRUE	FALSE	curated	FALSE	1	1	1	1	1	1	1	1	1	1	1	1	1	1	1	1	1	1	1	1	1	1	1	1	1	1	1	1	1	1	1	1	1	1	1	1	1	1	1
CPI-SS09648FAA9	TNFRSF13C_TNFSF13B	simple:Q96RJ3	simple:Q9Y275	TNFRSF13C	TNFSF13B	TRUE	TRUE	FALSE	guidetopharmacology.org	FALSE	1	1	1	1	1	1	1	1	1	1	1	1	1	1	1	1	1	1	1	1	1	1	1	1	1	1	1	1	1	1	1	1	1	1	1	1	1	1	1
CPI-SS09808DEAE	CD74_APP	simple:P04233	simple:P05067	CD74	APP	FALSE	TRUE	FALSE	curated	FALSE	1	1	1	1	0	1	1	1	1	1	1	1	1	1	1	1	1	1	1	1	1	1	1	1	1	1	1	1	1	1	1	1	1	1	1	1	1	1	1
CPI-SS09C4FCB90	ICAM1_SPN	simple:P05362	simple:P16150	ICAM1	SPN	FALSE	TRUE	FALSE	curated	FALSE	1	1	1	1	1	1	1	1	1	1	1	1	1	1	1	1	1	1	1	1	1	1	1	1	1	1	1	1	1	0	0	0	0	0	1	1	0	0	0
CPI-SS0E9A581F8	ICAM1_ITGAL	simple:P05362	simple:P20701	ICAM1	ITGAL	FALSE	TRUE	TRUE	curated	FALSE	1	1	1	1	1	1	1	1	1	1	1	1	1	1	1	1	1	1	1	1	1	1	1	1	1	1	1	1	1	0	0.214	0	0	0	0	1	0	0	0
CPI-SC0F4AC5AA2	ICAM1_aLb2 complex	simple:P05362	complex:aLb2 complex	ICAM1		FALSE	TRUE	FALSE	curated	TRUE	1	1	1	1	1	1	1	1	1	1	1	1	1	1	1	1	1	1	1	1	1	1	1	1	1	1	1	1	1	0	0.214	0	0	0	0	1	0	0	0
CPI-SC063BC3DDE	ICAM2_aLb2 complex	simple:P13598	complex:aLb2 complex	ICAM2		FALSE	FALSE	FALSE	curated	TRUE	1	0	0.905	0	0	0	0	1	0.1	1	0.647	0	0	0	1	0	1	0	0	0	0	1	0	1	0	0	0	0	1	1	1	1	1	1	1	1	0	1	0.051
CPI-SC08923F7F7	F11R_aLb2 complex	simple:Q9Y624	complex:aLb2 complex	F11R		FALSE	TRUE	FALSE	curated	TRUE	1	1	1	1	1	1	1	1	1	1	1	1	1	1	1	1	1	1	1	1	1	1	1	1	1	1	1	1	1	1	1	1	1	1	1	1	1	1	1
CPI-SS0A4F27388	TNFRSF1A_FASLG	simple:P19438	simple:P48023	TNFRSF1A	FASLG	TRUE	TRUE	FALSE	I2D,InnateDB-All	FALSE	1	1	1	1	1	1	1	1	1	1	1	1	1	1	1	1	1	1	1	1	1	1	1	1	1	1	1	1	1	1	1	1	1	0	1	1	1	1	1
CPI-SS0049FD74F	TNFRSF10B_FASLG	simple:O14763	simple:P48023	TNFRSF10B	FASLG	TRUE	TRUE	FALSE	I2D,InnateDB-All	FALSE	1	1	1	1	1	1	1	1	1	1	1	1	1	1	1	1	1	1	1	1	1	1	1	1	1	1	1	1	1	1	1	1	1	1	1	1	1	1	1
CPI-SS03A0C857B	FAS_FASLG	simple:P25445	simple:P48023	FAS	FASLG	TRUE	TRUE	FALSE	curated	FALSE	1	1	1	1	1	1	1	1	1	1	1	1	1	1	1	1	1	1	1	1	1	1	1	1	1	1	1	1	1	1	1	1	1	1	1	1	1	1	1
CPI-SS00A6D366F	ADORA2A_NAMPT	simple:P29274	simple:P43490	ADORA2A	NAMPT	TRUE	TRUE	FALSE	I2D,IMEx,InnateDB-All,MINT	FALSE	1	1	1	1	1	1	1	1	1	1	1	1	1	1	1	1	1	1	1	1	1	1	1	1	1	1	1	1	1	1	1	1	1	1	1	1	1	1	1
CPI-SS033E6DE7E	NRP1_VEGFB	simple:O14786	simple:P49765	NRP1	VEGFB	TRUE	TRUE	FALSE	curated	FALSE	1	1	1	1	1	1	1	1	1	1	1	1	1	1	1	1	1	1	1	1	1	1	1	1	1	1	1	1	1	1	1	1	1	1	1	1	1	1	1
CPI-SS098425155	ADRB2_VEGFB	simple:P07550	simple:P49765	ADRB2	VEGFB	TRUE	TRUE	FALSE	InnateDB-All	FALSE	1	1	1	1	1	1	1	1	1	1	1	1	1	1	1	1	1	1	1	1	1	1	1	1	1	1	1	1	1	1	1	1	1	1	1	1	1	1	1
CPI-CS0152E177A	Glycoprotein Ib complex_VWF	complex:Glycoprotein Ib complex	simple:P04275		VWF	TRUE	TRUE	FALSE	curated	FALSE	1	1	1	1	1	1	1	1	1	1	1	1	1	1	1	1	1	1	1	1	1	1	1	1	1	1	1	1	1	1	1	1	1	1	1	1	1	1	1
CPI-SS03FA58286	TNF_VSIR	simple:P01375	simple:Q9H7M9	TNF	VSIR	TRUE	FALSE	TRUE	IMEx,IntAct	FALSE	1	1	1	1	1	1	1	1	1	1	1	1	1	1	1	1	1	1	1	1	1	1	1	1	1	1	1	1	1	1	1	1	1	1	1	1	1	1	1
CPI-SS0D1D95883	CCL4_CCR5	simple:P13236	simple:P51681	CCL4	CCR5	TRUE	FALSE	TRUE	curated	FALSE	1	1	1	1	1	1	1	1	1	1	1	1	0	1	1	1	1	1	1	1	1	1	1	1	1	1	1	1	1	1	1	1	1	1	1	1	1	1	1
CPI-SS0C090A257	CCL3_CCR5	simple:P10147	simple:P51681	CCL3	CCR5	TRUE	FALSE	TRUE	curated	FALSE	1	1	1	1	1	1	1	1	1	1	1	1	0	1	1	1	1	1	1	1	1	1	1	1	1	1	1	1	1	1	1	1	1	0	1	1	1	1	1
CPI-SS0B01D306C	CCL5_CCR5	simple:P13501	simple:P51681	CCL5	CCR5	TRUE	FALSE	TRUE	curated	FALSE	1	1	1	1	1	0	1	1	1	1	1	1	0.167	1	1	1	1	1	1	0	1	1	1	1	1	1	0	1	1	1	1	1	1	0	1	1	1	1	1
CPI-SS0795802F6	CCL4_SLC7A1	simple:P13236	simple:P30825	CCL4	SLC7A1	TRUE	FALSE	TRUE	IMEx,IntAct	FALSE	1	1	1	1	1	1	1	1	1	1	1	1	1	1	1	1	1	1	1	1	1	1	1	1	1	1	1	1	1	1	1	1	1	1	1	1	1	1	1
CPI-SS03105D292	CSF1_SLC7A1	simple:P09603	simple:P30825	CSF1	SLC7A1	TRUE	FALSE	TRUE	I2D	FALSE	1	1	1	1	1	1	1	1	1	1	1	1	1	1	1	1	1	1	1	1	1	1	1	1	1	1	1	1	1	1	1	1	1	1	1	1	1	1	1
CPI-SS05BA6D9C3	CCL4_CNR2	simple:P13236	simple:P34972	CCL4	CNR2	TRUE	FALSE	TRUE	IMEx,IntAct	FALSE	1	1	1	1	1	1	1	1	1	1	1	1	1	1	1	1	1	1	1	1	1	1	1	1	1	1	1	1	1	1	1	1	1	1	1	1	1	1	1
CPI-SS076D8415B	CCL3_IDE	simple:P10147	simple:P14735	CCL3	IDE	TRUE	FALSE	TRUE	IMEx,InnateDB-All,MINT	FALSE	1	1	1	1	1	1	1	1	1	1	1	1	1	1	1	1	1	1	1	1	1	1	1	1	1	1	1	1	1	1	1	1	1	1	1	1	1	1	1
CPI-SS07CCAD9BF	GRN_SORT1	simple:P28799	simple:Q99523	GRN	SORT1	TRUE	FALSE	TRUE	IMEx,InnateDB-All,MINT	FALSE	1	1	1	1	1	1	1	1	1	1	1	1	1	1	1	1	1	1	1	1	1	1	1	1	1	1	1	1	1	1	1	1	0	1	1	1	1	1	1
CPI-SS04F3A1E5C	COPA_SORT1	simple:P53621	simple:Q99523	COPA	SORT1	TRUE	FALSE	TRUE	IMEx,InnateDB-All,IntAct,MatrixDB	FALSE	1	1	1	1	1	1	1	1	1	1	1	0	1	1	1	1	1	1	1	1	1	1	1	1	1	1	1	1	1	1	1	1	0	1	1	1	1	1	1
CPI-SS0E292C126	KLRB1_CLEC2D	simple:Q12918	simple:Q9UHP7	KLRB1	CLEC2D	FALSE	TRUE	TRUE	curated	FALSE	1	1	1	1	1	1	1	1	1	1	1	1	1	1	1	1	1	1	1	1	1	1	1	1	1	1	1	1	1	1	1	1	1	1	1	0	0	1	0
CPI-SS02A0FF87F	FAM3C_CLEC2D	simple:Q92520	simple:Q9UHP7	FAM3C	CLEC2D	TRUE	FALSE	TRUE	IMEx,InnateDB-All,IntAct	FALSE	0	0	1	0	0	1	1	1	1	1	1	1	1	1	0	0	1	0	0	1	1	0.008	0	1	0	0	1	1	1	1	1	1	1	1	1	1	1	1	1
CPI-SS0F8EFEECF	TNF_DAG1	simple:P01375	simple:Q14118	TNF	DAG1	TRUE	FALSE	TRUE	InnateDB-All	FALSE	1	1	1	1	1	1	1	1	1	1	1	1	1	1	1	1	1	1	1	1	1	1	1	1	1	1	1	1	1	1	1	1	1	1	1	1	1	1	1
CPI-SS02EBC1BB0	TNF_NOTCH1	simple:P01375	simple:P46531	TNF	NOTCH1	TRUE	FALSE	TRUE	I2D	FALSE	1	1	1	1	1	1	1	1	1	1	1	1	1	1	1	1	1	1	1	1	1	1	1	1	1	1	1	1	1	1	1	1	1	1	1	1	1	1	1
CPI-SS0B81F1BF5	TNF_SEMA4C	simple:P01375	simple:Q9C0C4	TNF	SEMA4C	TRUE	FALSE	TRUE	InnateDB-All	FALSE	1	1	1	1	1	1	1	1	1	1	1	1	1	1	1	1	1	1	1	1	1	1	1	1	1	1	1	1	1	1	1	1	1	1	1	1	1	1	1
CPI-SS0AB21032D	PLXNB2_SEMA4C	simple:O15031	simple:Q9C0C4	PLXNB2	SEMA4C	FALSE	TRUE	TRUE	curated	FALSE	1	1	1	1	1	1	1	1	1	1	1	1	1	1	1	1	1	1	1	1	1	1	1	1	1	1	1	1	1	1	1	1	1	1	1	1	1	1	1
CPI-SS03B8E2D7A	TNF_ICOS	simple:P01375	simple:Q9Y6W8	TNF	ICOS	TRUE	FALSE	TRUE	InnateDB-All	FALSE	1	1	1	1	1	1	1	1	1	1	1	1	1	1	1	1	1	1	1	1	1	1	1	1	1	1	1	1	1	1	1	1	1	1	1	1	1	1	1
CPI-SS0E4B1484B	ICOSLG_ICOS	simple:O75144	simple:Q9Y6W8	ICOSLG	ICOS	TRUE	FALSE	TRUE	curated	FALSE	1	1	1	1	1	1	1	1	1	1	1	1	1	1	1	1	1	1	1	1	1	1	1	1	1	1	1	1	1	1	1	1	1	1	1	1	1	1	1
CPI-SS04B4619D0	TNF_TNFRSF1A	simple:P01375	simple:P19438	TNF	TNFRSF1A	TRUE	FALSE	TRUE	curated	FALSE	1	1	1	1	1	1	1	1	1	1	1	1	1	1	1	1	1	1	1	1	1	1	1	1	1	1	1	1	1	1	1	1	1	1	1	1	1	1	1
CPI-SS084BE3E4B	LTA_TNFRSF1A	simple:P01374	simple:P19438	LTA	TNFRSF1A	TRUE	FALSE	TRUE	curated	FALSE	1	1	1	1	1	1	1	1	1	1	1	1	1	1	1	1	1	1	1	1	1	1	1	1	1	1	1	1	1	1	1	1	1	1	1	1	1	1	1
CPI-SS08B7D54A3	TNF_FAS	simple:P01375	simple:P25445	TNF	FAS	TRUE	FALSE	TRUE	InnateDB-All	FALSE	1	1	1	1	1	1	1	1	1	1	1	1	1	1	1	1	1	1	1	1	1	1	1	1	1	1	1	1	1	1	1	1	1	1	1	1	1	1	1
CPI-SS0E7D5974D	TNF_TNFRSF1B	simple:P01375	simple:P20333	TNF	TNFRSF1B	TRUE	FALSE	TRUE	curated	FALSE	1	1	1	1	1	1	1	1	1	1	1	1	1	1	1	1	1	1	1	1	1	1	1	1	1	1	1	1	1	1	1	1	1	1	1	1	1	1	1
CPI-SS07D9A48A2	LTA_TNFRSF1B	simple:P01374	simple:P20333	LTA	TNFRSF1B	TRUE	FALSE	TRUE	curated	FALSE	1	1	1	1	1	1	1	1	1	1	1	1	1	1	1	1	1	1	1	1	1	1	1	1	1	1	1	1	1	1	1	1	1	1	1	1	1	1	1
CPI-SS048A2311A	TNF_RIPK1	simple:P01375	simple:Q13546	TNF	RIPK1	TRUE	FALSE	TRUE	I2D,IMEx,InnateDB,InnateDB-All,IntAct,MINT	FALSE	1	1	1	1	1	1	1	1	1	1	1	1	1	1	1	1	1	1	1	1	1	1	1	1	1	1	1	1	1	1	1	1	1	1	1	1	1	1	1
CPI-SS0D5C54214	LTA_RIPK1	simple:P01374	simple:Q13546	LTA	RIPK1	TRUE	FALSE	TRUE	IMEx,InnateDB-All,MINT	FALSE	1	1	1	1	1	1	1	1	1	1	1	1	1	1	1	1	1	1	1	1	1	1	1	1	1	1	1	1	1	1	1	1	1	1	1	1	1	1	1
CPI-SS0DEDA3567	TNFSF10_RIPK1	simple:P50591	simple:Q13546	TNFSF10	RIPK1	TRUE	FALSE	TRUE	InnateDB-All	FALSE	1	1	1	1	1	1	1	1	1	1	1	1	1	1	1	1	1	1	1	1	1	1	1	1	1	1	1	1	1	1	1	1	1	1	1	1	1	1	1
CPI-SS0FBC9234C	TNF_PTPRS	simple:P01375	simple:Q13332	TNF	PTPRS	TRUE	FALSE	TRUE	InnateDB-All	FALSE	1	1	1	1	1	1	1	1	1	1	1	1	1	1	1	1	1	1	1	1	1	1	1	1	1	1	1	1	1	1	1	1	1	1	1	1	1	1	1
CPI-SS083296041	CD40_CD40LG	simple:P25942	simple:P29965	CD40	CD40LG	TRUE	TRUE	FALSE	curated	FALSE	1	1	0	1	1	1	1	1	1	1	1	1	1	1	1	1	1	1	1	1	1	1	1	1	1	1	1	1	1	1	0	1	1	1	1	1	1	1	1
CPI-CS008C9D6E5	IL1 receptor inhibitor_IL1B	complex:IL1 receptor inhibitor	simple:P01584		IL1B	TRUE	TRUE	FALSE	curated	FALSE	1	1	1	1	1	1	1	1	1	1	1	1	1	1	1	1	1	1	1	1	1	1	1	1	1	1	1	1	1	1	1	1	1	1	1	1	1	1	1
CPI-CS085E95BC1	IL1 receptor inhibitor_IL1RN	complex:IL1 receptor inhibitor	simple:P18510		IL1RN	TRUE	TRUE	FALSE	curated	FALSE	1	1	1	1	1	1	1	1	1	1	1	1	1	1	1	1	1	1	1	1	1	1	1	1	1	1	1	1	1	1	1	1	1	1	1	1	1	1	1
CPI-CS00BF6CD40	IL13 receptor_IL4	complex:IL13 receptor	simple:P05112		IL4	TRUE	TRUE	FALSE	curated	FALSE	1	1	1	1	1	1	1	1	1	1	1	1	1	1	1	1	1	1	1	1	1	1	1	1	1	1	1	1	1	1	1	1	1	1	1	1	1	1	1
CPI-CS0FBBCDD66	IL4 receptor_IL4	complex:IL4 receptor	simple:P05112		IL4	TRUE	TRUE	FALSE	curated	FALSE	1	0	1	1	1	1	1	1	1	1	1	1	1	1	1	0	1	1	1	1	1	1	0	1	1	1	1	1	1	1	1	1	1	1	1	1	1	1	1
CPI-CS06E556972	IL15 receptor_IL15	complex:IL15 receptor	simple:P40933		IL15	TRUE	TRUE	FALSE	curated	FALSE	1	1	1	1	1	1	1	1	1	1	1	1	1	1	1	1	1	1	1	1	1	1	0	1	1	1	1	1	1	1	1	1	1	1	1	1	0	1	1
CPI-CS09831CCFD	IL18 receptor_IL18	complex:IL18 receptor	simple:Q14116		IL18	TRUE	TRUE	FALSE	curated	FALSE	1	1	1	1	1	1	1	1	1	1	1	1	1	1	1	1	1	1	1	1	1	1	1	1	1	1	1	1	1	1	1	1	1	1	1	1	1	1	1
CPI-CS0D48BE017	IL2 receptor_HA_IL2	complex:IL2 receptor_HA	simple:P60568		IL2	TRUE	TRUE	FALSE	curated	FALSE	1	1	1	1	1	1	1	1	1	1	1	1	1	1	1	1	1	1	1	1	1	1	1	1	1	1	1	1	1	1	1	1	1	1	1	1	1	1	1
CPI-CS0A34112A6	IL2 receptor_I_IL2	complex:IL2 receptor_I	simple:P60568		IL2	TRUE	TRUE	FALSE	curated	FALSE	1	1	1	1	1	1	1	1	1	1	1	1	1	1	1	1	1	1	1	1	1	1	1	1	1	1	1	1	1	1	1	1	1	1	1	1	1	1	1
CPI-SS0B42AD9EF	NOTCH1_WNT4	simple:P46531	simple:P56705	NOTCH1	WNT4	TRUE	TRUE	FALSE	I2D	FALSE	1	1	1	1	1	1	1	1	1	1	1	1	1	1	1	1	1	1	1	1	1	1	1	1	1	1	1	1	1	1	1	1	1	1	1	1	1	1	1
CPI-SS0B87FE6E0	NOTCH1_JAG1	simple:P46531	simple:P78504	NOTCH1	JAG1	FALSE	TRUE	FALSE	curated	FALSE	1	1	1	1	1	1	1	1	1	1	1	1	1	1	1	1	1	1	1	1	1	1	1	1	1	1	1	1	1	1	1	1	1	1	1	1	1	1	1
CPI-SS01A07768A	CD46_JAG1	simple:P15529	simple:P78504	CD46	JAG1	FALSE	TRUE	FALSE	curated	FALSE	1	1	1	1	1	1	1	1	1	1	1	1	1	1	1	1	1	1	1	1	1	1	1	1	1	1	1	1	1	1	1	1	1	1	1	1	1	1	1
CPI-CC0C3ECBD1F	IL35_IL35 receptor	complex:IL35	complex:IL35 receptor			TRUE	FALSE	TRUE	curated	FALSE	1	1	1	1	1	1	1	1	1	1	1	1	1	1	1	1	1	1	1	1	1	1	1	1	1	1	1	1	1	1	1	1	1	1	1	1	1	1	1
CPI-CS0D9B5AB86	IL36 receptor_IL36G	complex:IL36 receptor	simple:Q9NZH8		IL36G	TRUE	TRUE	FALSE	curated	FALSE	1	1	1	1	1	1	1	1	1	1	1	1	1	1	1	1	1	1	1	1	1	1	1	1	1	1	1	1	1	1	1	1	1	1	1	1	1	1	1
CPI-CS063AE1C91	IL6 receptor_IL6	complex:IL6 receptor	simple:P05231		IL6	TRUE	TRUE	FALSE	curated	FALSE	1	1	1	1	1	1	1	1	1	1	1	1	1	1	1	0	1	1	1	1	1	1	0	1	1	1	1	1	1	1	1	1	1	1	1	1	1	1	1
CPI-CS0E661878B	LIFR_OSM	complex:LIFR	simple:P13725		OSM	TRUE	TRUE	FALSE	curated	FALSE	1	1	1	1	1	1	1	1	1	1	1	1	1	1	1	1	1	1	1	1	1	1	1	1	1	1	1	1	1	1	1	1	1	1	1	1	1	1	1
CPI-SS0B7BC0E4D	CCL24_CCR2	simple:O00175	simple:P41597	CCL24	CCR2	TRUE	FALSE	TRUE	guidetopharmacology.org	FALSE	1	1	1	1	1	1	1	1	1	1	1	1	1	1	1	1	1	1	1	1	1	1	1	1	1	1	1	1	1	1	1	1	1	1	1	1	1	1	1
CPI-SS0CF0E4DE9	CCL2_CCR2	simple:P13500	simple:P41597	CCL2	CCR2	TRUE	FALSE	TRUE	curated	FALSE	1	1	1	1	1	1	1	1	1	1	1	1	1	1	1	1	1	1	1	1	1	1	1	1	1	1	1	1	1	1	1	1	1	1	1	1	1	1	1
CPI-SS0B0AC1603	CCL24_CCR3	simple:O00175	simple:P51677	CCL24	CCR3	TRUE	FALSE	TRUE	curated	FALSE	1	1	1	1	1	1	1	1	1	1	1	1	1	1	1	1	1	1	1	1	1	1	1	1	1	1	1	1	1	1	1	1	1	1	1	1	1	1	1
CPI-SS08BFF4F9B	CCL3_CCR3	simple:P10147	simple:P51677	CCL3	CCR3	TRUE	FALSE	TRUE	curated	FALSE	1	1	1	1	1	1	1	1	0	1	1	1	1	1	1	1	1	1	1	1	1	1	1	1	1	1	1	1	1	0	1	1	1	1	1	1	0	1	1
CPI-SS0F6B529A1	CCL5_CCR3	simple:P13501	simple:P51677	CCL5	CCR3	TRUE	FALSE	TRUE	curated	FALSE	1	0.604	1	1	1	1	1	1	0.56	1	1	1	1	1	1	0.524	1	1	1	1	1	1	0	1	1	1	1	1	1	0.604	1	1	1	1	1	1	0	1	1
CPI-SS08DA48A5A	CCL3_CCR1	simple:P10147	simple:P32246	CCL3	CCR1	TRUE	FALSE	TRUE	curated	FALSE	1	1	1	1	1	1	1	1	0	1	1	0	1	0	1	1	1	1	1	1	1	1	1	1	1	1	1	1	1	0	1	1	0	1	0	1	0	1	1
CPI-SS0A021DB6E	CCL5_CCR1	simple:P13501	simple:P32246	CCL5	CCR1	TRUE	FALSE	TRUE	curated	FALSE	1	0	1	1	1	1	0	1	0	1	1	1	1	0	1	0	1	1	1	1	0	1	0	1	1	0.039	1	0	1	0	1	1	1	1	0	1	0	1	1
CPI-SS08B249DBA	CCL2_CCR10	simple:P13500	simple:P46092	CCL2	CCR10	TRUE	FALSE	TRUE	I2D	FALSE	1	1	1	1	1	1	1	1	1	1	1	1	1	1	1	1	1	1	1	1	1	1	1	1	1	1	1	1	1	1	1	1	1	1	1	1	1	1	1
CPI-SS0EA05941A	CCL5_CCR4	simple:P13501	simple:P51679	CCL5	CCR4	TRUE	FALSE	TRUE	curated	FALSE	1	1	1	1	1	1	1	1	1	1	1	1	1	1	1	1	1	1	1	1	1	1	1	1	1	1	1	1	1	1	1	1	1	1	1	1	1	1	1
CPI-SS02928C71A	PDGFB_LRP1	simple:P01127	simple:Q07954	PDGFB	LRP1	TRUE	FALSE	TRUE	I2D,InnateDB-All	FALSE	1	1	1	1	1	1	1	1	1	1	1	1	1	1	1	1	1	1	1	1	1	1	1	1	1	1	1	1	1	1	1	1	1	1	1	1	1	1	1
CPI-SS0898D7F7F	TNFRSF10B_TNFSF10	simple:O14763	simple:P50591	TNFRSF10B	TNFSF10	TRUE	TRUE	FALSE	curated	FALSE	1	1	1	1	1	1	1	1	1	1	1	1	1	1	1	1	1	1	1	1	1	1	1	1	1	1	1	1	1	1	1	1	1	1	1	1	1	1	1
CPI-SS060B82BBC	JAG1_NOTCH2	simple:P78504	simple:Q04721	JAG1	NOTCH2	FALSE	FALSE	TRUE	curated	FALSE	1	1	1	1	1	1	1	1	1	1	1	1	1	1	1	1	1	1	1	1	1	1	1	1	1	1	1	1	1	1	1	1	1	1	1	1	1	1	1
CPI-SS08FAC0A55	PLXNB2_SEMA4D	simple:O15031	simple:Q92854	PLXNB2	SEMA4D	FALSE	TRUE	TRUE	curated	FALSE	1	1	1	1	1	1	1	1	1	1	1	1	1	1	1	1	1	1	1	1	1	1	1	1	1	1	1	1	1	0	0	0	0	0	1	1	1	1	1
CPI-SS06AA638A8	CD72_SEMA4D	simple:P21854	simple:Q92854	CD72	SEMA4D	FALSE	FALSE	TRUE	curated	FALSE	1	0	0	0	0	0	1	1	1	1	1	1	1	1	1	1	1	1	1	1	1	1	1	1	1	1	1	1	1	1	1	1	1	1	1	1	1	1	1
CPI-SS03156A825	LTA_LTBR	simple:P01374	simple:P36941	LTA	LTBR	TRUE	FALSE	TRUE	I2D	FALSE	1	1	1	1	1	1	1	1	1	1	1	1	1	1	1	1	1	1	1	1	1	1	1	1	1	1	1	1	1	1	1	1	1	1	1	1	1	1	1
CPI-SS0859C173B	TNFSF14_LTBR	simple:O43557	simple:P36941	TNFSF14	LTBR	TRUE	FALSE	TRUE	curated	FALSE	1	1	1	1	1	1	1	1	1	1	1	1	1	1	1	1	1	1	1	1	1	1	1	1	1	1	1	1	1	1	1	1	1	1	1	1	1	1	1
CPI-SS0110361CB	LTA_TNFRSF14	simple:P01374	simple:Q92956	LTA	TNFRSF14	TRUE	FALSE	TRUE	curated	FALSE	1	1	1	1	1	1	1	1	1	1	1	1	1	1	1	1	1	1	1	1	1	1	1	1	1	1	1	1	1	1	1	1	1	1	1	1	1	1	1
CPI-SS019C98396	TNFSF14_TNFRSF14	simple:O43557	simple:Q92956	TNFSF14	TNFRSF14	TRUE	FALSE	TRUE	curated	FALSE	1	1	1	1	1	1	1	1	1	1	1	1	1	1	1	1	1	1	1	1	1	1	1	1	1	1	1	1	1	1	1	1	1	1	1	1	1	1	1
CPI-SS0879B8E95	CD160_TNFRSF14	simple:O95971	simple:Q92956	CD160	TNFRSF14	FALSE	TRUE	TRUE	curated	FALSE	1	1	1	1	1	1	1	1	1	1	1	1	1	1	1	1	1	1	1	1	1	1	1	1	1	1	1	1	1	1	1	1	1	1	1	1	1	1	1
CPI-SS02ACCF1F7	MIF_TNFRSF14	simple:P14174	simple:Q92956	MIF	TNFRSF14	TRUE	FALSE	TRUE	I2D,IntAct	FALSE	1	1	1	1	1	1	1	1	1	1	1	1	1	1	1	1	1	1	1	1	1	1	1	1	1	1	1	1	1	1	1	1	1	1	1	1	1	1	1
CPI-SS08330207B	BTLA_TNFRSF14	simple:Q7Z6A9	simple:Q92956	BTLA	TNFRSF14	FALSE	TRUE	TRUE	guidetopharmacology.org	FALSE	1	1	1	1	1	1	1	1	1	1	1	1	1	1	1	1	1	1	1	1	1	1	1	1	1	1	1	1	1	1	1	1	1	1	1	1	1	1	1
CPI-SS095E52E66	TNFSF10_TNFRSF10D	simple:P50591	simple:Q9UBN6	TNFSF10	TNFRSF10D	TRUE	FALSE	TRUE	curated	FALSE	1	1	1	1	1	1	1	1	1	1	1	1	1	1	1	1	1	1	1	1	1	1	1	1	1	1	1	1	1	1	1	1	1	1	1	1	1	1	1
CPI-SS059EEFDC6	MIF_TNFRSF10D	simple:P14174	simple:Q9UBN6	MIF	TNFRSF10D	TRUE	FALSE	TRUE	I2D,IntAct	FALSE	1	1	1	1	1	1	1	1	1	1	1	1	1	1	1	1	1	1	1	1	1	1	1	1	1	1	1	1	1	1	1	1	1	1	1	1	1	1	1
CPI-SC098C06330	TGFB1_TGFbeta receptor1	simple:P01137	complex:TGFbeta receptor1	TGFB1		TRUE	FALSE	TRUE	curated	FALSE	1	1	1	1	0	1	1	1	1	1	1	0	1	1	1	1	1	1	1	1	1	1	1	1	1	1	1	1	1	1	1	1	0	1	1	1	1	1	1
CPI-SS09199F78C	CCR1_CCL23	simple:P32246	simple:P55773	CCR1	CCL23	TRUE	TRUE	FALSE	curated	FALSE	1	1	1	1	1	1	1	1	0	1	1	0	1	0	1	1	1	1	1	1	1	1	1	1	1	1	1	1	1	0	1	1	0	1	0	1	1	1	1
CPI-SS0D57FCA8C	IDE_CCL23	simple:P14735	simple:P55773	IDE	CCL23	TRUE	TRUE	FALSE	InnateDB-All	FALSE	1	1	1	1	1	1	1	1	1	1	1	1	1	1	1	1	1	1	1	1	1	1	1	1	1	1	1	1	1	1	1	1	1	1	1	1	1	1	1
CPI-SS0708FE6FF	NRG1_LSR	simple:Q02297	simple:Q86X29	NRG1	LSR	TRUE	TRUE	TRUE	InnateDB-All	FALSE	1	1	1	1	1	1	1	1	1	1	1	1	1	1	1	1	1	1	1	1	1	1	1	1	1	1	1	1	1	1	1	1	1	1	1	1	1	1	1
CPI-SS0978D28AB	NRG1_MS4A4A	simple:Q02297	simple:Q96JQ5	NRG1	MS4A4A	TRUE	TRUE	TRUE	IMEx,IntAct	FALSE	1	1	1	1	1	1	1	1	1	1	1	1	1	1	1	1	1	1	1	1	1	1	1	1	1	1	1	1	1	1	1	1	1	1	1	1	1	1	1
CPI-SS06A999D25	PLD2_ARF1	simple:O14939	simple:P84077	PLD2	ARF1	FALSE	FALSE	FALSE	guidetopharmacology.org	FALSE	1	1	1	1	1	1	1	1	1	1	1	1	1	1	1	1	1	1	1	1	1	1	1	1	1	1	1	1	1	1	1	1	1	1	1	1	1	1	1
CPI-SS044C72D0D	SEMA4A_PLXND1	simple:Q9H3S1	simple:Q9Y4D7	SEMA4A	PLXND1	FALSE	FALSE	TRUE	curated	FALSE	1	1	1	1	1	1	1	1	1	1	1	1	1	1	1	1	1	1	1	1	1	1	1	1	1	1	1	1	1	1	1	1	1	1	1	1	1	1	1
CPI-SS0DC4D593E	EPHB6_EFNB1	simple:O15197	simple:P98172	EPHB6	EFNB1	TRUE	TRUE	FALSE	curated	FALSE	1	1	1	1	1	1	1	1	1	1	1	1	1	1	1	1	1	1	1	1	1	1	1	1	1	1	1	1	1	1	1	1	1	1	1	1	1	1	1
CPI-SS079DDF890	TNFSF12_TNFRSF25	simple:O43508	simple:Q93038	TNFSF12	TNFRSF25	TRUE	FALSE	TRUE	I2D	FALSE	1	1	1	1	1	1	1	1	1	1	1	1	1	1	1	1	1	1	1	1	1	1	1	1	1	1	1	1	1	1	1	1	1	1	1	1	1	1	1
CPI-SS02B567BC7	PLXNC1_SEMA7A	simple:O60486	simple:O75326	PLXNC1	SEMA7A	FALSE	TRUE	FALSE	curated	FALSE	1	1	1	1	1	1	1	1	1	1	1	1	1	1	1	1	1	1	1	1	1	1	1	1	1	1	1	1	1	1	1	1	1	1	1	1	1	1	1
CPI-SS05B1FA8A8	LRP6_CKLF	simple:O75581	simple:Q9UBR5	LRP6	CKLF	TRUE	TRUE	FALSE	IMEx,IntAct	FALSE	1	1	1	1	1	1	1	1	1	1	1	1	1	1	1	1	1	1	1	1	1	1	1	1	1	1	1	1	1	1	1	1	1	1	1	1	1	1	1
CPI-SS065F7DA2A	COPA_P2RY6	simple:P53621	simple:Q15077	COPA	P2RY6	TRUE	FALSE	TRUE	IMEx,IntAct	FALSE	1	1	1	1	1	1	1	1	1	1	1	0	1	1	1	1	1	1	1	1	1	1	1	1	1	1	1	1	1	1	1	1	0	1	1	1	1	1	1
CPI-SS09A3FA737	NAMPT_P2RY6	simple:P43490	simple:Q15077	NAMPT	P2RY6	TRUE	FALSE	TRUE	IMEx,IntAct	FALSE	1	1	1	1	1	1	1	1	1	1	1	1	1	1	1	1	1	1	1	1	1	1	1	1	1	1	1	1	1	1	1	1	0	1	1	1	1	1	1
CPI-SS03E48EFEA	C3_C3AR1	simple:P01024	simple:Q16581	C3	C3AR1	TRUE	FALSE	TRUE	guidetopharmacology.org	FALSE	1	1	1	1	1	1	1	1	1	1	1	1	1	1	1	1	1	1	1	1	1	1	1	1	1	1	1	1	1	0	1	1	1	1	1	1	1	1	1
CPI-SS03E273233	ADORA2A_ENTPD1	simple:P29274	simple:P49961	ADORA2A	ENTPD1	FALSE	TRUE	FALSE	curated	FALSE	1	1	1	1	1	1	1	1	1	1	1	1	1	1	1	1	1	1	1	1	1	1	1	1	1	1	1	1	1	1	1	1	1	1	1	1	1	1	1
CPI-SS0FF6CFDCA	ADORA3_ENTPD1	simple:P0DMS8	simple:P49961	ADORA3	ENTPD1	FALSE	TRUE	FALSE	curated	FALSE	1	1	1	1	1	1	1	1	1	1	1	1	1	1	1	1	1	1	1	1	1	1	1	1	1	1	1	1	1	1	1	1	1	1	1	1	1	1	1
CPI-SS079728E8B	ADORA2B_ENTPD1	simple:P29275	simple:P49961	ADORA2B	ENTPD1	FALSE	TRUE	FALSE	curated	FALSE	1	1	1	1	1	1	1	1	1	1	1	1	1	0	1	1	1	1	1	1	1	1	1	1	1	1	1	1	1	1	1	1	1	1	1	1	1	1	1
CPI-SC09E5431A2	IFNG_Type II IFNR	simple:P01579	complex:Type II IFNR	IFNG		TRUE	FALSE	TRUE	curated	FALSE	1	1	1	1	1	1	1	1	1	1	1	1	1	1	1	1	1	1	1	1	1	1	1	1	1	1	1	1	1	1	1	1	1	1	1	0	1	1	1
CPI-SS0C6448B94	IL1B_ADRB2	simple:P01584	simple:P07550	IL1B	ADRB2	TRUE	FALSE	TRUE	I2D	FALSE	1	1	1	1	1	1	1	1	1	1	1	0.171	1	0	1	1	1	1	1	1	1	1	1	1	1	1	1	1	0	1	0	1	0	1	0	1	1	1	1
CPI-SS0F739D3DB	ANXA1_FPR1	simple:P04083	simple:P21462	ANXA1	FPR1	TRUE	FALSE	TRUE	guidetopharmacology.org	FALSE	1	1	1	1	1	1	1	1	1	1	1	1	1	0	1	1	1	1	1	1	1	1	1	1	1	1	1	1	1	1	1	1	1	1	0	1	1	1	1
CPI-SS030BB46BB	ANXA1_FPR2	simple:P04083	simple:P25090	ANXA1	FPR2	TRUE	FALSE	TRUE	curated	FALSE	1	1	1	1	1	1	1	1	1	1	1	0	1	0	1	1	1	1	1	1	1	1	1	1	1	1	1	1	1	1	1	1	0	1	0	1	1	1	1
CPI-SS0F66EA6BE	APP_FPR2	simple:P05067	simple:P25090	APP	FPR2	FALSE	FALSE	TRUE	guidetopharmacology.org	FALSE	1	1	1	1	1	1	1	1	1	1	1	1	1	1	1	1	1	1	1	1	1	1	1	1	1	1	1	1	1	1	1	1	0	1	0	1	1	1	1
CPI-SS047CD2E9F	TNFSF9_ADGRG5	simple:P41273	simple:Q8IZF4	TNFSF9	ADGRG5	TRUE	FALSE	TRUE	InnateDB-All	FALSE	1	1	1	1	1	1	1	1	1	1	1	1	1	1	1	1	1	1	1	1	1	1	1	1	1	1	1	1	1	1	1	1	1	1	1	1	1	1	1
CPI-SS0C85BC9AF	PROS1_AXL	simple:P07225	simple:P30530	PROS1	AXL	TRUE	FALSE	TRUE	guidetopharmacology.org	FALSE	1	1	1	1	1	1	1	1	1	1	1	1	1	1	1	1	1	1	1	1	1	1	1	1	1	1	1	1	1	1	1	1	1	1	1	1	1	1	1
CPI-SS09C4988F8	PROS1_TYRO3	simple:P07225	simple:Q06418	PROS1	TYRO3	TRUE	FALSE	TRUE	guidetopharmacology.org	FALSE	1	1	1	1	1	1	1	1	1	1	1	1	1	1	1	1	1	1	1	1	1	1	1	1	1	1	1	1	1	1	1	1	1	1	1	1	1	1	1
CPI-SS0B01CF3AB	CSF1R_CSF1	simple:P07333	simple:P09603	CSF1R	CSF1	TRUE	TRUE	FALSE	curated	FALSE	1	1	1	1	1	1	1	1	1	1	1	1	1	1	1	1	1	1	1	1	1	1	1	1	1	1	1	1	1	0	1	1	1	1	0	1	1	1	1
CPI-SS061A7E099	CD55_ADGRE5	simple:P08174	simple:P48960	CD55	ADGRE5	TRUE	TRUE	TRUE	curated	FALSE	0	0	0	0	0	0	0	1	1	1	1	1	1	1	1	1	1	1	1	1	1	1	1	1	1	1	1	1	1	1	1	1	1	1	1	1	1	1	1
CPI-SS0CBC7840D	PTPRC_CD22	simple:P08575	simple:P20273	PTPRC	CD22	FALSE	FALSE	TRUE	curated	FALSE	1	1	1	1	1	1	1	1	1	1	1	1	1	1	0	1	1	1	1	1	1	0	1	1	1	1	1	1	0	1	1	1	1	1	1	0	1	1	1
CPI-SS07F60834D	MET_HGF	simple:P08581	simple:P14210	MET	HGF	TRUE	TRUE	FALSE	curated	FALSE	1	1	1	1	1	1	1	1	1	1	1	1	1	1	1	1	1	1	1	1	1	1	1	1	1	1	1	1	1	1	1	1	1	1	1	1	1	1	1
CPI-SS080611C5B	ALOX5_ALOX5AP	simple:P09917	simple:P20292	ALOX5	ALOX5AP	FALSE	FALSE	FALSE	guidetopharmacology.org	FALSE	1	1	1	1	1	1	1	1	0	1	1	0	1	0	1	1	1	1	1	1	1	1	1	1	1	1	1	1	1	1	1	1	1	1	1	1	1	1	1
CPI-SS07327E587	CD28_CD80	simple:P10747	simple:P33681	CD28	CD80	FALSE	FALSE	TRUE	curated	FALSE	1	1	1	1	1	1	1	1	1	1	1	1	1	1	1	1	1	1	1	1	1	1	1	1	1	1	1	1	1	1	1	1	1	1	1	1	1	1	1
CPI-SS0320FFAFC	CTLA4_CD80	simple:P16410	simple:P33681	CTLA4	CD80	FALSE	FALSE	TRUE	curated	FALSE	1	1	1	1	1	1	1	1	1	1	1	1	1	1	1	1	1	1	1	1	1	1	1	1	1	1	1	1	1	1	1	1	1	1	1	1	1	1	1
CPI-SS077D7365D	CD28_CD86	simple:P10747	simple:P42081	CD28	CD86	FALSE	FALSE	TRUE	curated	FALSE	1	1	1	1	1	1	1	1	1	1	1	1	1	1	1	1	1	1	0	1	1	1	1	1	1	0	1	1	1	1	1	1	1	1	1	1	1	1	1
CPI-SS0B0E09B1C	CTLA4_CD86	simple:P16410	simple:P42081	CTLA4	CD86	FALSE	FALSE	TRUE	curated	FALSE	1	1	1	1	1	1	1	1	1	1	1	1	1	1	1	1	1	1	1	1	1	1	1	1	1	1	1	1	1	1	1	1	1	1	1	1	1	1	1
CPI-SS087321EB5	SELL_SELPLG	simple:P14151	simple:Q14242	SELL	SELPLG	FALSE	FALSE	TRUE	curated	FALSE	1	0	0	0	0.555	0	0	1	0	0.083	0	0.984	0	0	1	0	0	0	0	0	0	1	0	0	0	0	0	0	1	0	0.996	0	1	0	0	1	0	0	0
CPI-SS02B7540B0	SELP_SELPLG	simple:P16109	simple:Q14242	SELP	SELPLG	FALSE	FALSE	TRUE	curated	FALSE	1	1	1	1	1	1	1	1	1	1	1	1	1	1	1	1	1	1	1	1	1	1	1	1	1	1	1	1	1	1	1	1	1	1	1	1	1	1	1
CPI-SS0E0DEA7D5	PECAM1_CD38	simple:P16284	simple:P28907	PECAM1	CD38	FALSE	TRUE	TRUE	curated	FALSE	0	1	1	1	1	1	1	0	1	1	1	1	1	1	0	1	1	1	1	1	1	0	1	1	1	1	1	1	1	1	1	1	1	1	1	0.761	1	1	1
CPI-SS081AD39D7	PECAM1_CD177	simple:P16284	simple:Q8N6Q3	PECAM1	CD177	FALSE	TRUE	FALSE	curated	FALSE	1	1	1	1	0	1	1	1	1	1	1	0	1	1	1	1	1	1	0	1	1	1	1	1	1	0	1	1	1	1	1	1	0	1	1	1	1	1	1
CPI-SS0C321CE6D	FPR2_CAMP	simple:P25090	simple:P49913	FPR2	CAMP	TRUE	TRUE	FALSE	guidetopharmacology.org	FALSE	1	1	1	1	1	1	1	1	1	1	1	1	1	1	1	1	1	1	1	1	1	1	1	1	1	1	1	1	1	1	1	1	1	1	1	1	1	1	1
CPI-SS08991B378	CD6_ALCAM	simple:P30203	simple:Q13740	CD6	ALCAM	TRUE	FALSE	FALSE	curated	FALSE	1	1	1	1	1	1	1	1	1	1	1	1	1	1	1	1	1	1	0	1	1	1	1	1	1	0	1	1	1	1	1	1	1	1	1	1	1	1	1
CPI-SS0D0252D87	AXL_IL15RA	simple:P30530	simple:Q13261	AXL	IL15RA	TRUE	TRUE	TRUE	I2D	FALSE	1	1	1	1	1	1	1	1	1	1	1	1	1	1	1	1	1	1	1	1	1	1	1	1	1	1	1	1	1	1	1	1	1	1	1	1	1	1	1
CPI-SS077B160B9	IL15_IL15RA	simple:P40933	simple:Q13261	IL15	IL15RA	TRUE	FALSE	TRUE	guidetopharmacology.org	FALSE	1	1	1	1	1	1	1	1	1	1	1	1	1	1	1	1	1	1	1	1	1	1	1	1	1	1	1	1	1	1	1	1	1	1	1	1	1	1	1
CPI-SS076FEB261	FLT3_FLT3LG	simple:P36888	simple:P49771	FLT3	FLT3LG	TRUE	TRUE	FALSE	curated	FALSE	1	1	1	1	1	1	1	1	1	1	1	1	1	1	1	1	1	1	1	1	1	1	1	1	1	1	1	1	1	1	1	1	1	1	1	1	1	1	1
CPI-SS06CBC985C	LTBR_LTB	simple:P36941	simple:Q06643	LTBR	LTB	FALSE	TRUE	FALSE	curated	FALSE	1	1	1	1	1	1	1	1	1	1	1	1	1	1	1	1	1	1	1	1	1	1	1	1	1	1	1	1	0	0	0	0	1	1	0.754	1	1	1	1
CPI-SC0EB8DC52F	CD47_SIRB1 complex	simple:Q08722	complex:SIRB1 complex	CD47		FALSE	TRUE	TRUE	curated	FALSE	1	1	1	1	0	1	0	1	1	1	1	0	1	0	1	1	1	1	0	1	0	1	1	1	1	0	1	0	1	1	1	1	0	1	0	1	1	1	1
CPI-SC047CEF2DD	CRLF2_TSLPR	simple:Q9HC73	complex:TSLPR	CRLF2		TRUE	TRUE	TRUE	curated	FALSE	1	0	1	1	1	1	1	1	0	1	1	1	1	1	1	1	1	1	1	1	1	1	1	1	1	1	1	1	1	0	1	1	1	1	1	1	0	1	1
CPI-SS04C672963	ESAM_ESAM	simple:Q96AP7	simple:Q96AP7	ESAM	ESAM	FALSE	FALSE	FALSE	curated	FALSE	1	1	1	1	1	1	1	1	1	1	1	1	1	1	1	1	1	1	1	1	1	1	1	1	1	1	1	1	1	1	1	1	1	1	1	1	1	1	1
[truncated: 10 more columns]

## Sheet: means
id_cp_interaction	interacting_pair	partner_a	partner_b	gene_a	gene_b	secreted	receptor_a	receptor_b	annotation_strategy	is_integrin	B cells|B cells	B cells|Basophils	B cells|CD4T	B cells|CD8T	B cells|Monocytes	B cells|NK cells	B cells|Neutrophils	Basophils|B cells	Basophils|Basophils	Basophils|CD4T	Basophils|CD8T	Basophils|Monocytes	Basophils|NK cells	Basophils|Neutrophils	CD4T|B cells	CD4T|Basophils	CD4T|CD4T	CD4T|CD8T	CD4T|Monocytes	CD4T|NK cells	CD4T|Neutrophils	CD8T|B cells	CD8T|Basophils	CD8T|CD4T	CD8T|CD8T	CD8T|Monocytes	CD8T|NK cells	CD8T|Neutrophils	Monocytes|B cells	Monocytes|Basophils	Monocytes|CD4T	Monocytes|CD8T	Monocytes|Monocytes	Monocytes|NK cells	Monocytes|Neutrophils	NK cells|B cells	NK cells|Basophils	NK cells|CD4T	NK cells|CD8T
CPI-SS00A8596B5	PVR_TNFSF9	simple:P15151	simple:P41273	PVR	TNFSF9	TRUE	TRUE	FALSE	InnateDB-All	FALSE	0.009	0.0148	0.0102	0.0121	0.0077	0.0093	0.0074	0.0078	0.0135	0.009	0.0109	0.0065	0.0081	0.0061	0.03	0.0358	0.0312	0.0332	0.0288	0.0304	0.0284	0.0198	0.0256	0.0211	0.023	0.0186	0.0202	0.0182	0.023	0.0288	0.0242	0.0262	0.0218	0.0234	0.0214	0.0165	0.0223	0.0177	0.0197
CPI-SS0B84DAE3D	PVR_CD96	simple:P15151	simple:P40200	PVR	CD96	TRUE	TRUE	TRUE	curated	FALSE	0.0098	0	0.1568	0.1841	0.0089	0.0819	0.0107	0.0086	0	0.1556	0.1829	0.0077	0.0806	0.0094	0.0309	0	0.1779	0.2051	0.0299	0.1029	0.0317	0.0207	0	0.1677	0.1949	0.0198	0.0927	0.0215	0.0239	0	0.1709	0.1981	0.023	0.0959	0.0247	0.0174	0	0.1644	0.1916
CPI-SS0A8627ED6	PVR_CD226	simple:P15151	simple:Q15762	PVR	CD226	TRUE	TRUE	TRUE	curated	FALSE	0.013	0.0783	0.0457	0.1187	0.0167	0.0712	0.0337	0.0118	0.0771	0.0444	0.1175	0.0155	0.0699	0.0324	0.0341	0.0994	0.0667	0.1398	0.0377	0.0922	0.0547	0.0239	0.0892	0.0565	0.1296	0.0276	0.082	0.0445	0.0271	0.0924	0.0597	0.1328	0.0308	0.0852	0.0477	0.0206	0.0859	0.0532	0.1263
CPI-SC0A8E69BC5	COL11A2_a1b1 complex	simple:P13942	complex:a1b1 complex	COL11A2		TRUE	FALSE	FALSE	curated	TRUE	0.0031	0.1122	0.0039	0.0076	0.0514	0.01	0.0046	0.0268	0.136	0.0276	0.0314	0.0752	0.0338	0.0284	0.0118	0.1209	0.0126	0.0164	0.0601	0.0188	0.0133	0.0117	0.1208	0.0124	0.0162	0.06	0.0186	0.0132	0.0014	0.1105	0.0022	0.006	0.0497	0.0084	0.0029	0.0113	0.1205	0.0121	0.0159
CPI-SC0D7F33CFB	COL27A1_a1b1 complex	simple:Q8IZC6	complex:a1b1 complex	COL27A1		TRUE	FALSE	FALSE	curated	TRUE	0.0065	0.1156	0.0072	0.011	0.0548	0.0134	0.008	0	0	0	0	0	0	0	0.001	0.1101	0.0018	0.0055	0.0493	0.0079	0.0025	0	0	0	0	0	0	0	0	0	0	0	0	0	0	0.0016	0.1107	0.0023	0.0061
CPI-SC00BE2EEE3	COL20A1_a1b1 complex	simple:Q9P218	complex:a1b1 complex	COL20A1		TRUE	FALSE	FALSE	curated	TRUE	0.0024	0.1116	0.0032	0.007	0.0508	0.0094	0.004	0	0	0	0	0	0	0	0.0083	0.1175	0.0091	0.0129	0.0566	0.0153	0.0098	0.0099	0.119	0.0107	0.0145	0.0582	0.0169	0.0114	0.0039	0.1131	0.0047	0.0085	0.0523	0.0109	0.0055	0.0035	0.1127	0.0043	0.0081
CPI-SC0EAF80261	SEMA7A_a1b1 complex	simple:O75326	complex:a1b1 complex	SEMA7A		FALSE	FALSE	FALSE	curated	TRUE	0.0027	0.1118	0.0035	0.0072	0.051	0.0096	0.0042	0	0	0	0	0	0	0	0.0004	0.1096	0.0012	0.005	0.0488	0.0074	0.0019	0	0	0	0	0	0	0	0.0009	0.1101	0.0017	0.0055	0.0493	0.0079	0.0025	0	0	0	0
CPI-SC01FFC9392	FN1_a2b1 complex	simple:P02751	complex:a2b1 complex	FN1		TRUE	FALSE	FALSE	curated	TRUE	0.0029	0.1386	0.0079	0.0068	0.0047	0.1536	0.0068	0.0067	0.1423	0.0116	0.0106	0.0085	0.1573	0.0106	0.0022	0.1379	0.0072	0.0062	0.004	0.1529	0.0062	0.0027	0.1384	0.0077	0.0067	0.0046	0.1534	0.0067	0.4047	0.5404	0.4097	0.4087	0.4065	0.5554	0.4087	0.0008	0.1364	0.0057	0.0047
CPI-SC0E4E54E13	COL11A2_a2b1 complex	simple:P13942	complex:a2b1 complex	COL11A2		TRUE	FALSE	FALSE	curated	TRUE	0.0034	0.1391	0.0084	0.0074	0.0052	0.1541	0.0074	0.0272	0.1629	0.0322	0.0311	0.029	0.1779	0.0312	0.0122	0.1478	0.0171	0.0161	0.014	0.1628	0.0161	0.012	0.1477	0.017	0.016	0.0138	0.1627	0.016	0.0018	0.1374	0.0067	0.0057	0.0036	0.1524	0.0057	0.0117	0.1474	0.0167	0.0157
CPI-SC0CE6F5084	COL27A1_a2b1 complex	simple:Q8IZC6	complex:a2b1 complex	COL27A1		TRUE	FALSE	FALSE	curated	TRUE	0.0068	0.1425	0.0118	0.0108	0.0086	0.1575	0.0108	0	0	0	0	0	0	0	0.0013	0.137	0.0063	0.0053	0.0031	0.152	0.0053	0	0	0	0	0	0	0	0	0	0	0	0	0	0	0.0019	0.1376	0.0069	0.0059
CPI-SC00064A9CE	COL20A1_a2b1 complex	simple:Q9P218	complex:a2b1 complex	COL20A1		TRUE	FALSE	FALSE	curated	TRUE	0.0028	0.1385	0.0078	0.0067	0.0046	0.1535	0.0068	0	0	0	0	0	0	0	0.0087	0.1444	0.0137	0.0126	0.0105	0.1593	0.0126	0.0103	0.1459	0.0152	0.0142	0.0121	0.1609	0.0142	0.0043	0.14	0.0093	0.0082	0.0061	0.155	0.0083	0.0039	0.1396	0.0089	0.0078
CPI-SC0E3784FFB	LAMC1_a2b1 complex	simple:P11047	complex:a2b1 complex	LAMC1		TRUE	FALSE	FALSE	curated	TRUE	0.0174	0.1531	0.0224	0.0214	0.0192	0.1681	0.0214	0	0	0	0	0	0	0	0.0059	0.1415	0.0109	0.0098	0.0077	0.1565	0.0098	0	0	0	0	0	0	0	0.0025	0.1382	0.0075	0.0065	0.0043	0.1532	0.0065	0.0102	0.1458	0.0151	0.0141
CPI-SC0D9B795CC	CDH1_a2b1 complex	simple:P12830	complex:a2b1 complex	CDH1		FALSE	FALSE	FALSE	curated	TRUE	0.0009	0.1365	0.0058	0.0048	0.0027	0.1515	0.0048	0.5243	0.66	0.5293	0.5283	0.5262	0.675	0.5283	0.0013	0.137	0.0063	0.0053	0.0032	0.152	0.0053	0.0023	0.138	0.0073	0.0062	0.0041	0.153	0.0063	0	0	0	0	0	0	0	0.0028	0.1385	0.0078	0.0068
CPI-SC08B6B74FB	FN1_a2Bb3 complex	simple:P02751	complex:a2Bb3 complex	FN1		TRUE	FALSE	FALSE	curated	TRUE	0.0328	0.1433	0.0418	0.0253	0.0415	0.0141	0.0471	0.0366	0.1471	0.0456	0.0291	0.0453	0.0179	0.0508	0.0321	0.1426	0.0412	0.0247	0.0409	0.0134	0.0464	0.0326	0.1431	0.0417	0.0252	0.0414	0.014	0.0469	0.4346	0.5451	0.4437	0.4272	0.4434	0.4159	0.4489	0.0307	0.1412	0.0397	0.0232
CPI-SC0200AC9E3	THBS1_a2Bb3 complex	simple:P07996	complex:a2Bb3 complex	THBS1		FALSE	FALSE	FALSE	curated	TRUE	0.035	0.1455	0.044	0.0275	0.0437	0.0163	0.0493	0.0438	0.1543	0.0528	0.0363	0.0525	0.0251	0.058	0.0363	0.1468	0.0454	0.0289	0.0451	0.0176	0.0506	0.0363	0.1468	0.0454	0.0289	0.0451	0.0177	0.0506	0.1321	0.2426	0.1411	0.1246	0.1408	0.1134	0.1464	0.0352	0.1457	0.0442	0.0277
CPI-SC0974B60B7	CD40LG_a2Bb3 complex	simple:P29965	complex:a2Bb3 complex	CD40LG		TRUE	FALSE	FALSE	curated	TRUE	0.0313	0.1418	0.0403	0.0238	0.04	0.0126	0.0456	0	0	0	0	0	0	0	0.2704	0.3809	0.2794	0.2629	0.2791	0.2517	0.2847	0.0498	0.1603	0.0588	0.0423	0.0585	0.0311	0.0641	0.0326	0.1431	0.0416	0.0251	0.0413	0.0139	0.0469	0.0328	0.1433	0.0419	0.0254
CPI-SC090855C8E	FN1_aVb3 complex	simple:P02751	complex:aVb3 complex	FN1		TRUE	FALSE	FALSE	curated	TRUE	0.0193	0.0446	0.0208	0.0253	0.0415	0.0141	0.0117	0.0231	0.0484	0.0245	0.0291	0.0453	0.0179	0.0154	0.0186	0.044	0.0201	0.0247	0.0409	0.0134	0.011	0.0192	0.0445	0.0206	0.0252	0.0414	0.014	0.0115	0.4211	0.4465	0.4226	0.4272	0.4434	0.4159	0.4135	0.0172	0.0425	0.0186	0.0232
CPI-SC0B9199C7F	LAMC1_aVb3 complex	simple:P11047	complex:aVb3 complex	LAMC1		TRUE	FALSE	FALSE	curated	TRUE	0.0338	0.0592	0.0353	0.0398	0.056	0.0286	0.0262	0	0	0	0	0	0	0	0.0223	0.0476	0.0237	0.0283	0.0445	0.0171	0.0147	0	0	0	0	0	0	0	0.0189	0.0443	0.0204	0.0249	0.0411	0.0137	0.0113	0.0266	0.0519	0.028	0.0326
CPI-SC0755598EE	THBS1_aVb3 complex	simple:P07996	complex:aVb3 complex	THBS1		FALSE	FALSE	FALSE	curated	TRUE	0.0215	0.0468	0.023	0.0275	0.0437	0.0163	0.0139	0.0303	0.0556	0.0317	0.0363	0.0525	0.0251	0.0226	0.0228	0.0482	0.0243	0.0289	0.0451	0.0176	0.0152	0.0228	0.0482	0.0243	0.0289	0.0451	0.0177	0.0152	0.1186	0.144	0.1201	0.1246	0.1408	0.1134	0.111	0.0217	0.047	0.0232	0.0277
CPI-SC0988E0218	SPP1_aVb3 complex	simple:P10451	complex:aVb3 complex	SPP1		TRUE	FALSE	FALSE	curated	TRUE	0.0202	0.0456	0.0217	0.0262	0.0424	0.015	0.0126	0.0262	0.0516	0.0277	0.0322	0.0484	0.021	0.0186	0.0179	0.0433	0.0194	0.024	0.0402	0.0128	0.0103	0	0	0	0	0	0	0	0.0226	0.048	0.0241	0.0286	0.0448	0.0174	0.015	0.0208	0.0461	0.0223	0.0268
CPI-SC00756BB93	THY1_aVb3 complex	simple:P04216	complex:aVb3 complex	THY1		FALSE	FALSE	FALSE	curated	TRUE	0.0263	0.0517	0.0278	0.0324	0.0486	0.0212	0.0187	0	0	0	0	0	0	0	0.4291	0.4544	0.4305	0.4351	0.4513	0.4239	0.4215	0.6714	0.6967	0.6728	0.6774	0.6936	0.6662	0.6637	0.0214	0.0468	0.0229	0.0274	0.0436	0.0162	0.0138	0.1485	0.1738	0.1499	0.1545
CPI-SC0E1037D03	VWF_aVb3 complex	simple:P04275	complex:aVb3 complex	VWF		TRUE	FALSE	FALSE	curated	TRUE	0.0218	0.0471	0.0232	0.0278	0.044	0.0166	0.0141	0.0236	0.0489	0.025	0.0296	0.0458	0.0184	0.0159	0.0218	0.0471	0.0232	0.0278	0.044	0.0166	0.0141	0.0211	0.0465	0.0226	0.0271	0.0433	0.0159	0.0135	0.0636	0.089	0.0651	0.0697	0.0859	0.0585	0.056	0.022	0.0473	0.0234	0.028
CPI-SC05A209BEC	FCER2_aVb3 complex	simple:P06734	complex:aVb3 complex	FCER2		TRUE	TRUE	FALSE	curated	TRUE	0.5421	0.5675	0.5436	0.5481	0.5643	0.5369	0.5345	0.0332	0.0586	0.0347	0.0393	0.0555	0.0281	0.0256	0.0209	0.0462	0.0223	0.0269	0.0431	0.0157	0.0133	0.018	0.0434	0.0195	0.024	0.0402	0.0128	0.0104	0.0206	0.046	0.0221	0.0266	0.0428	0.0154	0.013	0.0177	0.0431	0.0192	0.0237
CPI-SC06525B099	L1CAM_aVb3 complex	simple:P32004	complex:aVb3 complex	L1CAM		FALSE	FALSE	FALSE	curated	TRUE	0.0362	0.0616	0.0377	0.0422	0.0584	0.031	0.0286	0.2991	0.3245	0.3006	0.3051	0.3213	0.2939	0.2915	0.0581	0.0834	0.0595	0.0641	0.0803	0.0529	0.0504	0.029	0.0543	0.0304	0.035	0.0512	0.0238	0.0213	0.1793	0.2046	0.1807	0.1853	0.2015	0.1741	0.1717	0.0301	0.0554	0.0315	0.0361
CPI-SC095A2C115	PLAUR_aVb3 complex	simple:Q03405	complex:aVb3 complex	PLAUR		TRUE	TRUE	FALSE	curated	TRUE	0.0732	0.0986	0.0747	0.0792	0.0954	0.068	0.0656	0.0888	0.1141	0.0902	0.0948	0.111	0.0836	0.0811	0.0202	0.0456	0.0217	0.0263	0.0425	0.015	0.0126	0.0212	0.0465	0.0226	0.0272	0.0434	0.016	0.0136	0.4573	0.4827	0.4588	0.4633	0.4795	0.4521	0.4497	0.0212	0.0465	0.0226	0.0272
CPI-SC06364D669	FN1_a4b1 complex	simple:P02751	complex:a4b1 complex	FN1		TRUE	FALSE	FALSE	curated	TRUE	0.0457	0.0131	0.1084	0.115	0.4005	0.3934	0.0611	0.0495	0.0169	0.1122	0.1187	0.4043	0.3971	0.0649	0.0451	0.0124	0.1077	0.1143	0.3998	0.3927	0.0604	0.0456	0.0129	0.1083	0.1148	0.4003	0.3932	0.0609	0.4476	0.4149	0.5102	0.5168	0.8023	0.7952	0.4629	0.0436	0.0109	0.1063	0.1128
CPI-SC07BE7830D	SPP1_a4b1 complex	simple:P10451	complex:a4b1 complex	SPP1		TRUE	FALSE	FALSE	curated	TRUE	0.0466	0.014	0.1093	0.1159	0.4014	0.3943	0.062	0.0526	0.02	0.1153	0.1219	0.4074	0.4003	0.068	0.0444	0.0117	0.107	0.1136	0.3991	0.392	0.0597	0	0	0	0	0	0	0	0.049	0.0164	0.1117	0.1183	0.4038	0.3967	0.0644	0.0472	0.0146	0.1099	0.1165
CPI-SC0E9C058EB	PLAUR_a4b1 complex	simple:Q03405	complex:a4b1 complex	PLAUR		TRUE	TRUE	FALSE	curated	TRUE	0.0996	0.067	0.1623	0.1689	0.4544	0.4473	0.115	0.1152	0.0825	0.1779	0.1844	0.47	0.4628	0.1305	0.0467	0.014	0.1093	0.1159	0.4014	0.3943	0.062	0.0476	0.015	0.1103	0.1169	0.4024	0.3952	0.063	0.4837	0.4511	0.5464	0.553	0.8385	0.8314	0.4991	0.0476	0.0149	0.1103	0.1168
CPI-SC0B4D7E0FF	FN1_a4b7 complex	simple:P02751	complex:a4b7 complex	FN1		TRUE	FALSE	FALSE	curated	TRUE	0.1676	0.0131	0.2169	0.2871	0.3087	0.2456	0.0479	0.1714	0.0169	0.2207	0.2908	0.3125	0.2494	0.0517	0.167	0.0124	0.2163	0.2864	0.3081	0.245	0.0473	0.1675	0.0129	0.2168	0.2869	0.3086	0.2455	0.0478	0.5695	0.4149	0.6188	0.6889	0.7106	0.6475	0.4498	0.1655	0.0109	0.2148	0.2849
CPI-SC08B2AD7C6	FN1_a5b1 complex	simple:P02751	complex:a5b1 complex	FN1		TRUE	FALSE	FALSE	curated	TRUE	0.003	0.0247	0.0038	0.0065	0.0491	0.0208	0.0274	0.0068	0.0285	0.0076	0.0103	0.0528	0.0246	0.0312	0.0024	0.0241	0.0031	0.0059	0.0484	0.0202	0.0267	0.0029	0.0246	0.0036	0.0064	0.0489	0.0207	0.0272	0.4049	0.4266	0.4056	0.4084	0.4509	0.4227	0.4292	0.0009	0.0226	0.0017	0.0044
CPI-SC0C8B4C056	CD40LG_a5b1 complex	simple:P29965	complex:a5b1 complex	CD40LG		TRUE	FALSE	FALSE	curated	TRUE	0.0015	0.0232	0.0023	0.005	0.0476	0.0194	0.0259	0	0	0	0	0	0	0	0.2406	0.2623	0.2414	0.2441	0.2867	0.2584	0.265	0.02	0.0417	0.0208	0.0235	0.0661	0.0378	0.0444	0.0028	0.0245	0.0036	0.0064	0.0489	0.0207	0.0272	0.0031	0.0248	0.0038	0.0066
CPI-SC0592EC3D0	L1CAM_a5b1 complex	simple:P32004	complex:a5b1 complex	L1CAM		FALSE	FALSE	FALSE	curated	TRUE	0.0199	0.0416	0.0207	0.0235	0.066	0.0378	0.0443	0.2828	0.3045	0.2836	0.2864	0.3289	0.3007	0.3072	0.0418	0.0635	0.0426	0.0453	0.0878	0.0596	0.0661	0.0127	0.0344	0.0135	0.0162	0.0587	0.0305	0.0371	0.163	0.1847	0.1638	0.1665	0.2091	0.1808	0.1874	0.0138	0.0355	0.0146	0.0173
CPI-SC096929DB0	FN1_aVb1 complex	simple:P02751	complex:aVb1 complex	FN1		TRUE	FALSE	FALSE	curated	TRUE	0.0193	0.0446	0.0208	0.0348	0.0971	0.035	0.0117	0.0231	0.0484	0.0245	0.0386	0.1009	0.0388	0.0154	0.0186	0.044	0.0201	0.0342	0.0964	0.0344	0.011	0.0192	0.0445	0.0206	0.0347	0.0969	0.0349	0.0115	0.4211	0.4465	0.4226	0.4367	0.4989	0.4369	0.4135	0.0172	0.0425	0.0186	0.0327
CPI-SC0847A64D2	FN1_aVb5 complex	simple:P02751	complex:aVb5 complex	FN1		TRUE	FALSE	FALSE	curated	TRUE	0.006	0	0.0061	0.0097	0.0971	0.0053	0.0117	0.0098	0	0.0099	0.0135	0.1009	0.0091	0.0154	0.0054	0	0.0054	0.009	0.0964	0.0047	0.011	0.0059	0	0.0059	0.0095	0.0969	0.0052	0.0115	0.4079	0	0.4079	0.4115	0.4989	0.4072	0.4135	0.0039	0	0.0039	0.0076
CPI-SC0EEF3A379	LAMC1_a6b1 complex	simple:P11047	complex:a6b1 complex	LAMC1		TRUE	FALSE	FALSE	curated	TRUE	0.0391	0.0389	0.1229	0.1295	0.0391	0.0338	0.0526	0	0	0	0	0	0	0	0.0275	0.0273	0.1114	0.1179	0.0275	0.0223	0.0411	0	0	0	0	0	0	0	0.0242	0.024	0.108	0.1146	0.0242	0.0189	0.0377	0.0318	0.0316	0.1157	0.1222
CPI-SC0A2FE9693	LAMC1_a7b1 complex	simple:P11047	complex:a7b1 complex	LAMC1		TRUE	FALSE	FALSE	curated	TRUE	0.017	0	0.0249	0.0204	0	0	0.0168	0	0	0	0	0	0	0	0.0054	0	0.0134	0.0088	0	0	0.0052	0	0	0	0	0	0	0	0.0021	0	0.01	0.0055	0	0	0.0019	0.0097	0	0.0177	0.0131
CPI-SS0CC5DCE80	CDH1_KLRG1	simple:P12830	simple:Q96E93	CDH1	KLRG1	FALSE	FALSE	TRUE	curated	FALSE	0.0005	0.0042	0.0091	0.0162	0.0019	0.4273	0.0011	0.524	0.5277	0.5326	0.5397	0.5254	0.9508	0.5246	0.001	0.0047	0.0096	0.0167	0.0024	0.4278	0.0016	0.002	0.0057	0.0105	0.0176	0.0033	0.4287	0.0026	0	0	0	0	0	0	0	0.0025	0.0062	0.0111	0.0181
CPI-SC007890A1C	CDH1_aEb7 complex	simple:P12830	complex:aEb7 complex	CDH1		FALSE	FALSE	FALSE	curated	TRUE	0.0015	0.0089	0.0142	0.0489	0.0027	0.0066	0.0006	0.525	0.5324	0.5377	0.5724	0.5262	0.5301	0.524	0.002	0.0094	0.0147	0.0494	0.0032	0.0071	0.001	0.0029	0.0104	0.0157	0.0504	0.0042	0.0081	0.002	0	0	0	0	0	0	0	0.0035	0.0109	0.0162	0.0509
CPI-SS02AB0C3E0	SPP1_CD44	simple:P10451	simple:P16070	SPP1	CD44	TRUE	FALSE	TRUE	I2D,IMEx,InnateDB-All,IntAct	FALSE	0.0526	0.3206	0.0498	0.0603	0.6442	0.1324	0.7458	0.0586	0.3266	0.0558	0.0663	0.6502	0.1384	0.7518	0.0504	0.3184	0.0475	0.058	0.6419	0.1301	0.7436	0	0	0	0	0	0	0	0.055	0.323	0.0522	0.0627	0.6465	0.1348	0.7482	0.0532	0.3212	0.0504	0.0609
CPI-SS03722104E	HGF_CD44	simple:P14210	simple:P16070	HGF	CD44	TRUE	FALSE	TRUE	IMEx,InnateDB-All,IntAct	FALSE	0.0496	0.3176	0.0468	0.0573	0.6412	0.1294	0.7428	0.4979	0.7659	0.4951	0.5056	1.0895	0.5777	1.1911	0.0502	0.3182	0.0474	0.0579	0.6417	0.13	0.7434	0.0504	0.3184	0.0476	0.0581	0.642	0.1302	0.7436	0.0686	0.3366	0.0658	0.0763	0.6602	0.1484	0.7618	0	0	0	0
CPI-SS0C1BD22BC	SPP1_PTGER4	simple:P10451	simple:P35408	SPP1	PTGER4	TRUE	FALSE	TRUE	IMEx,MINT	FALSE	0.0413	0.0848	0.057	0.0389	0.0556	0.08	0.0112	0.0473	0.0909	0.063	0.0449	0.0616	0.086	0.0172	0.039	0.0826	0.0547	0.0366	0.0533	0.0777	0.0089	0	0	0	0	0	0	0	0.0436	0.0872	0.0594	0.0413	0.058	0.0824	0.0136	0.0418	0.0854	0.0576	0.0395
CPI-SS085EE60B1	TGFB1_TGFBR3	simple:P01137	simple:Q03167	TGFB1	TGFBR3	TRUE	FALSE	TRUE	curated	FALSE	0.4959	0.4989	0.5797	0.5323	0.5238	0.5043	0.4951	0.5278	0.5308	0.6116	0.5642	0.5557	0.5362	0.527	0.1532	0.1561	0.2369	0.1896	0.1811	0.1615	0.1524	0.1523	0.1552	0.236	0.1887	0.1802	0.1606	0.1515	0.8305	0.8335	0.9143	0.8669	0.8584	0.8389	0.8297	0.2583	0.2613	0.342	0.2947
CPI-SC0A05D3880	THY1_aMb2 complex	simple:P04216	complex:aMb2 complex	THY1		FALSE	FALSE	FALSE	curated	TRUE	0.0098	0.0255	0.0098	0.0106	0.0384	0.0279	0.1235	0	0	0	0	0	0	0	0.4126	0.4282	0.4125	0.4133	0.4412	0.4306	0.5262	0.6549	0.6705	0.6548	0.6556	0.6835	0.6729	0.7685	0.0049	0.0206	0.0049	0.0056	0.0335	0.0229	0.1186	0.132	0.1476	0.1319	0.1327
CPI-SC07312BD5C	FCER2_aMb2 complex	simple:P06734	complex:aMb2 complex	FCER2		TRUE	TRUE	FALSE	curated	TRUE	0.5256	0.5413	0.5256	0.5263	0.5542	0.5436	0.6393	0.0167	0.0324	0.0167	0.0174	0.0453	0.0348	0.1304	0.0044	0.02	0.0043	0.0051	0.033	0.0224	0.118	0.0015	0.0172	0.0015	0.0022	0.0301	0.0195	0.1152	0.0041	0.0197	0.004	0.0048	0.0327	0.0221	0.1178	0.0012	0.0169	0.0012	0.0019
CPI-SC0B6D68FD5	ICAM1_aMb2 complex	simple:P05362	complex:aMb2 complex	ICAM1		FALSE	TRUE	FALSE	curated	TRUE	0.0555	0.0712	0.0555	0.0562	0.0841	0.0735	0.1692	0.0216	0.0373	0.0216	0.0223	0.0502	0.0397	0.1353	0.0264	0.042	0.0263	0.0271	0.055	0.0444	0.14	0.1182	0.1338	0.1181	0.1189	0.1468	0.1362	0.2318	0.1204	0.1361	0.1204	0.1211	0.149	0.1384	0.2341	0.1522	0.1679	0.1522	0.1529
CPI-SC0C3E2D267	F10_aMb2 complex	simple:P00742	complex:aMb2 complex	F10		TRUE	FALSE	FALSE	curated	TRUE	0.0019	0.0175	0.0018	0.0026	0.0305	0.0199	0.1155	0	0	0	0	0	0	0	0.0009	0.0166	0.0009	0.0016	0.0295	0.019	0.1146	0.0017	0.0174	0.0017	0.0024	0.0303	0.0197	0.1154	0.1073	0.1229	0.1072	0.108	0.1358	0.1253	0.2209	0.0017	0.0174	0.0017	0.0024
CPI-SC0527EEE7A	C3_aMb2 complex	simple:P01024	complex:aMb2 complex	C3		TRUE	FALSE	FALSE	curated	TRUE	0.0012	0.0169	0.0011	0.0019	0.0298	0.0192	0.1149	0.0087	0.0244	0.0087	0.0094	0.0373	0.0267	0.1224	0.0019	0.0176	0.0018	0.0026	0.0305	0.0199	0.1156	0	0	0	0	0	0	0	0.1938	0.2095	0.1938	0.1946	0.2224	0.2119	0.3075	0	0	0	0
CPI-SC0B292AEE6	GP1BA_aMb2 complex	simple:P07359	complex:aMb2 complex	GP1BA		FALSE	FALSE	FALSE	curated	TRUE	0.0027	0.0183	0.0026	0.0034	0.0312	0.0207	0.1163	0.0043	0.02	0.0042	0.005	0.0329	0.0223	0.118	0.0029	0.0185	0.0028	0.0036	0.0315	0.0209	0.1166	0.0027	0.0184	0.0027	0.0034	0.0313	0.0207	0.1164	0.0029	0.0185	0.0028	0.0036	0.0315	0.0209	0.1165	0.0015	0.0171	0.0014	0.0022
CPI-SC0C6B54D7A	THY1_aXb2 complex	simple:P04216	complex:aXb2 complex	THY1		FALSE	FALSE	FALSE	curated	TRUE	0.0106	0	0.01	0.0115	0.1645	0.0688	0.0624	0	0	0	0	0	0	0	0.4134	0	0.4127	0.4142	0.5672	0.4716	0.4651	0.6557	0	0.655	0.6565	0.8095	0.7138	0.7074	0.0057	0	0.005	0.0066	0.1595	0.0639	0.0575	0.1328	0	0.1321	0.1336
CPI-SC03446A95E	FCER2_aXb2 complex	simple:P06734	complex:aXb2 complex	FCER2		TRUE	TRUE	FALSE	curated	TRUE	0.5264	0	0.5257	0.5273	0.6802	0.5846	0.5782	0.0175	0	0.0168	0.0184	0.1714	0.0757	0.0693	0.0052	0	0.0045	0.006	0.159	0.0634	0.0569	0.0023	0	0.0016	0.0032	0.1561	0.0605	0.0541	0.0049	0	0.0042	0.0058	0.1587	0.0631	0.0566	0.002	0	0.0013	0.0029
CPI-SC0A9458008	ICAM1_aXb2 complex	simple:P05362	complex:aXb2 complex	ICAM1		FALSE	TRUE	FALSE	curated	TRUE	0.0563	0	0.0556	0.0572	0.2101	0.1145	0.1081	0.0224	0	0.0218	0.0233	0.1763	0.0806	0.0742	0.0272	0	0.0265	0.028	0.181	0.0854	0.0789	0.119	0	0.1183	0.1198	0.2728	0.1772	0.1707	0.1212	0	0.1205	0.1221	0.275	0.1794	0.173	0.153	0	0.1523	0.1539
CPI-SS000568A0E	FCER2_CR2	simple:P06734	simple:P20023	FCER2	CR2	TRUE	TRUE	TRUE	curated	FALSE	0.6772	0.5273	0.5279	0.5276	0.529	0.5303	0.5308	0.1683	0.0184	0.019	0.0187	0.0201	0.0214	0.022	0.1559	0.0061	0.0067	0.0064	0.0078	0.009	0.0096	0.1531	0.0032	0.0038	0.0035	0.0049	0.0062	0.0067	0.1557	0.0058	0.0064	0.0061	0.0075	0.0087	0.0093	0.1528	0.0029	0.0035	0.0032
CPI-SS0ACD487F0	L1CAM_L1CAM	simple:P32004	simple:P32004	L1CAM	L1CAM	FALSE	FALSE	FALSE	curated	FALSE	0.0381	0.301	0.0599	0.0309	0.1812	0.032	0.0513	0.301	0.5639	0.3228	0.2938	0.4441	0.2949	0.3142	0.0599	0.3228	0.0818	0.0527	0.203	0.0538	0.0732	0.0309	0.2938	0.0527	0.0236	0.1739	0.0247	0.0441	0.1812	0.4441	0.203	0.1739	0.3242	0.175	0.1944	0.032	0.2949	0.0538	0.0247
CPI-SS055E061C9	LAMP1_FAM3C	simple:P11279	simple:Q92520	LAMP1	FAM3C	TRUE	TRUE	FALSE	InnateDB-All	FALSE	0.5155	0.2852	0.4618	0.4405	0.301	0.3276	0.2756	0.368	0.1378	0.3143	0.2931	0.1535	0.1801	0.1281	0.43	0.1998	0.3764	0.3551	0.2156	0.2422	0.1901	0.4336	0.2034	0.3799	0.3587	0.2192	0.2457	0.1937	1.3363	1.106	1.2826	1.2613	1.1218	1.1484	1.0963	0.4489	0.2186	0.3952	0.3739
CPI-SS0AFC7BACF	ADGRG5_FAM3C	simple:Q8IZF4	simple:Q92520	ADGRG5	FAM3C	TRUE	TRUE	FALSE	InnateDB-All	FALSE	0.2516	0.0213	0.1979	0.1766	0.0371	0.0637	0.0117	0.2546	0.0244	0.2009	0.1797	0.0402	0.0667	0.0147	0.2516	0.0214	0.1979	0.1767	0.0372	0.0637	0.0117	0.2958	0.0656	0.2421	0.2209	0.0814	0.1079	0.0559	0.3149	0.0847	0.2612	0.24	0.1005	0.127	0.075	0.2594	0.0292	0.2058	0.1845
CPI-SS08F13AD5C	CD80_CD274	simple:P33681	simple:Q9NZQ7	CD80	CD274	FALSE	TRUE	TRUE	curated	FALSE	0.0254	0.0491	0.0266	0.0237	0.0901	0.0151	0.0385	0.0247	0.0484	0.0259	0.023	0.0893	0.0144	0.0378	0.0232	0.0469	0.0244	0.0215	0.0878	0.0129	0.0363	0.0212	0.0449	0.0224	0.0195	0.0858	0.0109	0.0343	0.0357	0.0594	0.0369	0.034	0.1003	0.0254	0.0488	0.0212	0.0449	0.0225	0.0195
CPI-CS0A66DB1CA	CD8 receptor_LCK	complex:CD8 receptor	simple:P06239		LCK	FALSE	TRUE	FALSE	curated	FALSE	0.064	0.0263	0.573	0.6752	0.0082	0.8352	0.0176	0.0663	0.0287	0.5753	0.6775	0.0106	0.8375	0.02	0.0867	0.049	0.5957	0.6979	0.0309	0.8579	0.0403	0.8821	0.8444	1.391	1.4932	0.8263	1.6532	0.8357	0.0598	0.0221	0.5687	0.6709	0.004	0.8309	0.0134	0.0623	0.0246	0.5713	0.6735
CPI-SS09375CA29	ADGRL1_NRG1	simple:O94910	simple:Q02297	ADGRL1	NRG1	TRUE	TRUE	TRUE	InnateDB-All	FALSE	0.0068	0.0147	0.0069	0	0.0348	0	0.0127	0.0045	0.0123	0.0046	0	0.0325	0	0.0104	0.0389	0.0468	0.039	0	0.0669	0	0.0448	0.0415	0.0494	0.0416	0	0.0695	0	0.0474	0.0015	0.0093	0.0015	0	0.0295	0	0.0073	0.0126	0.0204	0.0127	0
CPI-SS00A953C3A	EGF_NRG1	simple:P01133	simple:Q02297	EGF	NRG1	TRUE	FALSE	TRUE	I2D	FALSE	0.0039	0.0117	0.004	0	0.0319	0	0.0098	0	0	0	0	0	0	0	0.004	0.0118	0.0041	0	0.032	0	0.0099	0.0044	0.0123	0.0045	0	0.0324	0	0.0103	0.0005	0.0083	0.0006	0	0.0285	0	0.0064	0.0009	0.0087	0.001	0
CPI-SS0BF9FA3F2	ERBB3_NRG1	simple:P21860	simple:Q02297	ERBB3	NRG1	TRUE	TRUE	TRUE	curated	FALSE	0.0044	0.0122	0.0044	0	0.0324	0	0.0103	0	0	0	0	0	0	0	0.0036	0.0114	0.0036	0	0.0315	0	0.0094	0.0064	0.0142	0.0064	0	0.0343	0	0.0122	0.0065	0.0143	0.0065	0	0.0345	0	0.0123	0.0047	0.0126	0.0048	0
CPI-SS0ABC5C1B8	CD74_MIF	simple:P04233	simple:P14174	CD74	MIF	TRUE	TRUE	FALSE	I2D,InnateDB-All	FALSE	3.04	2.8932	3.0844	3.1888	2.897	3.0253	2.7894	0.3893	0.2426	0.4337	0.5382	0.2464	0.3747	0.1388	0.3602	0.2134	0.4046	0.509	0.2172	0.3455	0.1096	0.3421	0.1953	0.3865	0.4909	0.1991	0.3274	0.0915	0.8308	0.6841	0.8752	0.9797	0.6879	0.8162	0.5803	0.3396	0.1928	0.384	0.4884
CPI-SS0DA033F03	TNFRSF1A_GRN	simple:P19438	simple:P28799	TNFRSF1A	GRN	TRUE	TRUE	FALSE	IMEx,InnateDB-All,MINT	FALSE	0.0612	0.0783	0.0166	0.0131	0.6227	0.0198	0.0865	0.0599	0.077	0.0153	0.0118	0.6214	0.0185	0.0852	0.0869	0.1041	0.0424	0.0388	0.6485	0.0455	0.1122	0.0796	0.0968	0.0351	0.0315	0.6412	0.0382	0.1049	0.5551	0.5723	0.5106	0.507	1.1167	0.5137	0.5804	0.1518	0.1689	0.1072	0.1037
CPI-SS0C4E86714	TNFRSF1B_GRN	simple:P20333	simple:P28799	TNFRSF1B	GRN	TRUE	TRUE	FALSE	IMEx,InnateDB-All,MINT	FALSE	0.0692	0.0863	0.0246	0.0211	0.6307	0.0277	0.0945	0.0901	0.1072	0.0456	0.042	0.6516	0.0487	0.1154	0.0692	0.0863	0.0246	0.0211	0.6307	0.0277	0.0945	0.0766	0.0937	0.0321	0.0285	0.6381	0.0352	0.1019	0.5895	0.6066	0.5449	0.5414	1.151	0.5481	0.6148	0.1127	0.1298	0.0681	0.0646
CPI-SS0302E8E8F	CD74_COPA	simple:P04233	simple:P53621	CD74	COPA	TRUE	TRUE	FALSE	IMEx,IntAct	FALSE	2.8355	2.8762	2.8013	2.8184	2.9208	2.8501	2.791	0.1849	0.2255	0.1506	0.1677	0.2701	0.1994	0.1403	0.1557	0.1964	0.1214	0.1386	0.2409	0.1703	0.1112	0.1376	0.1783	0.1034	0.1205	0.2229	0.1522	0.0931	0.6264	0.667	0.5921	0.6092	0.7116	0.641	0.5819	0.1351	0.1758	0.1009	0.118
CPI-SS03C51D352	TNFRSF13B_TNFSF13B	simple:O14836	simple:Q9Y275	TNFRSF13B	TNFSF13B	TRUE	TRUE	FALSE	curated	FALSE	0.4516	0	0.4518	0	0.49	0.4523	0.4978	0.004	0	0.0042	0	0.0423	0.0047	0.0502	0.043	0	0.0431	0	0.0813	0.0437	0.0891	0.0334	0	0.0335	0	0.0717	0.0341	0.0795	0.2093	0	0.2095	0	0.2476	0.21	0.2555	0.0122	0	0.0123	0
CPI-SS03133B4F2	TFRC_TNFSF13B	simple:P02786	simple:Q9Y275	TFRC	TNFSF13B	TRUE	TRUE	FALSE	IMEx,IntAct	FALSE	0.032	0	0.0322	0	0.0703	0.0327	0.0781	0.0083	0	0.0085	0	0.0466	0.009	0.0545	0.0138	0	0.014	0	0.0521	0.0145	0.0599	0.0244	0	0.0246	0	0.0627	0.0251	0.0705	0.0031	0	0.0033	0	0.0414	0.0038	0.0492	0.0105	0	0.0107	0
CPI-SS0F00D756A	CD40_TNFSF13B	simple:P25942	simple:Q9Y275	CD40	TNFSF13B	TRUE	TRUE	FALSE	I2D,InnateDB	FALSE	0.2446	0	0.2448	0	0.2829	0.2453	0.2907	0.0121	0	0.0123	0	0.0504	0.0128	0.0582	0.0009	0	0.0011	0	0.0393	0.0016	0.0471	0.0014	0	0.0016	0	0.0397	0.0021	0.0476	0.0783	0	0.0784	0	0.1166	0.079	0.1244	0.0001	0	0.0003	0
CPI-SS0E2863F09	TNFRSF17_TNFSF13B	simple:Q02223	simple:Q9Y275	TNFRSF17	TNFSF13B	TRUE	TRUE	FALSE	curated	FALSE	0.0017	0	0.0019	0	0.04	0.0024	0.0479	0	0	0	0	0	0	0	0.0006	0	0.0008	0	0.0389	0.0013	0.0467	0.0007	0	0.0009	0	0.0391	0.0014	0.0469	0	0	0	0	0	0	0	0.0019	0	0.002	0
CPI-SS09648FAA9	TNFRSF13C_TNFSF13B	simple:Q96RJ3	simple:Q9Y275	TNFRSF13C	TNFSF13B	TRUE	TRUE	FALSE	guidetopharmacology.org	FALSE	0.5838	0	0.584	0	0.6221	0.5845	0.6299	0.0196	0	0.0198	0	0.0579	0.0203	0.0658	0.0048	0	0.005	0	0.0431	0.0055	0.0509	0.0007	0	0.0009	0	0.0391	0.0014	0.0469	0.0046	0	0.0048	0	0.0429	0.0053	0.0507	0.0104	0	0.0106	0
CPI-SS09808DEAE	CD74_APP	simple:P04233	simple:P05067	CD74	APP	FALSE	TRUE	FALSE	curated	FALSE	2.7435	0	2.753	2.7501	3.0811	2.7438	2.8585	0.0928	0	0.1023	0.0994	0.4304	0.0931	0.2078	0.0637	0	0.0732	0.0703	0.4012	0.064	0.1787	0.0456	0	0.0551	0.0522	0.3832	0.0459	0.1606	0.5343	0	0.5438	0.5409	0.8719	0.5346	0.6493	0.0431	0	0.0526	0.0497
CPI-SS09C4FCB90	ICAM1_SPN	simple:P05362	simple:P16150	ICAM1	SPN	FALSE	TRUE	FALSE	curated	FALSE	0.0736	0.4834	0.3616	0.3823	0.4605	0.5788	0.0731	0.0397	0.4496	0.3278	0.3484	0.4267	0.5449	0.0393	0.0445	0.4543	0.3325	0.3532	0.4314	0.5497	0.044	0.1363	0.5461	0.4243	0.445	0.5232	0.6415	0.1358	0.1385	0.5483	0.4266	0.4472	0.5255	0.6437	0.138	0.1703	0.5802	0.4584	0.479
CPI-SS0E9A581F8	ICAM1_ITGAL	simple:P05362	simple:P20701	ICAM1	ITGAL	FALSE	TRUE	TRUE	curated	FALSE	0.1096	0.3543	0.2063	0.2963	0.7635	0.5447	0.5778	0.0758	0.3204	0.1724	0.2624	0.7296	0.5109	0.5439	0.0805	0.3252	0.1771	0.2671	0.7343	0.5156	0.5486	0.1723	0.417	0.2689	0.3589	0.8261	0.6074	0.6404	0.1745	0.4192	0.2712	0.3612	0.8284	0.6096	0.6427	0.2064	0.451	0.303	0.393
CPI-SC0F4AC5AA2	ICAM1_aLb2 complex	simple:P05362	complex:aLb2 complex	ICAM1		FALSE	TRUE	FALSE	curated	TRUE	0.1096	0.3543	0.2063	0.2963	0.7635	0.5447	0.4655	0.0758	0.3204	0.1724	0.2624	0.7296	0.5109	0.4317	0.0805	0.3252	0.1771	0.2671	0.7343	0.5156	0.4364	0.1723	0.417	0.2689	0.3589	0.8261	0.6074	0.5282	0.1745	0.4192	0.2712	0.3612	0.8284	0.6096	0.5304	0.2064	0.451	0.303	0.393
CPI-SC063BC3DDE	ICAM2_aLb2 complex	simple:P13598	complex:aLb2 complex	ICAM2		FALSE	FALSE	FALSE	curated	TRUE	0.2665	0.5111	0.3631	0.4531	0.9203	0.7016	0.6224	0.178	0.4226	0.2746	0.3646	0.8318	0.6131	0.5339	0.2275	0.4722	0.3242	0.4142	0.8814	0.6626	0.5834	0.2303	0.475	0.327	0.417	0.8842	0.6654	0.5862	0.1197	0.3644	0.2163	0.3064	0.7735	0.5548	0.4756	0.2139	0.4586	0.3106	0.4006
CPI-SC08923F7F7	F11R_aLb2 complex	simple:Q9Y624	complex:aLb2 complex	F11R		FALSE	TRUE	FALSE	curated	TRUE	0.0565	0.3012	0.1532	0.2432	0.7104	0.4916	0.4124	0	0	0	0	0	0	0	0.0562	0.3009	0.1528	0.2429	0.7101	0.4913	0.4121	0.0565	0.3012	0.1532	0.2432	0.7104	0.4917	0.4124	0.0615	0.3062	0.1582	0.2482	0.7154	0.4966	0.4174	0.0558	0.3005	0.1524	0.2424
CPI-SS0A4F27388	TNFRSF1A_FASLG	simple:P19438	simple:P48023	TNFRSF1A	FASLG	TRUE	TRUE	FALSE	I2D,InnateDB-All	FALSE	0.007	0	0.0154	0.0148	0.0069	0.374	0.0065	0.0058	0	0.0141	0.0135	0.0056	0.3727	0.0052	0.0328	0	0.0412	0.0405	0.0327	0.3998	0.0322	0.0255	0	0.0339	0.0332	0.0254	0.3925	0.0249	0.501	0	0.5094	0.5087	0.5009	0.868	0.5004	0.0976	0	0.106	0.1054
CPI-SS0049FD74F	TNFRSF10B_FASLG	simple:O14763	simple:P48023	TNFRSF10B	FASLG	TRUE	TRUE	FALSE	I2D,InnateDB-All	FALSE	0.006	0	0.0144	0.0138	0.0059	0.373	0.0055	0.006	0	0.0144	0.0137	0.0059	0.373	0.0054	0.0136	0	0.022	0.0214	0.0135	0.3806	0.0131	0.0136	0	0.022	0.0213	0.0135	0.3806	0.013	0.0022	0	0.0106	0.01	0.0021	0.3692	0.0017	0.0068	0	0.0152	0.0146
CPI-SS03A0C857B	FAS_FASLG	simple:P25445	simple:P48023	FAS	FASLG	TRUE	TRUE	FALSE	curated	FALSE	0.0141	0	0.0225	0.0219	0.014	0.3811	0.0136	0.0329	0	0.0413	0.0407	0.0328	0.3999	0.0324	0.104	0	0.1124	0.1117	0.1039	0.471	0.1034	0.0949	0	0.1033	0.1027	0.0948	0.4619	0.0944	0.0567	0	0.0651	0.0644	0.0566	0.4237	0.0561	0.0138	0	0.0222	0.0215
CPI-SS00A6D366F	ADORA2A_NAMPT	simple:P29274	simple:P43490	ADORA2A	NAMPT	TRUE	TRUE	FALSE	I2D,IMEx,InnateDB-All,MINT	FALSE	0.0565	0.0761	0.0319	0.036	0.1355	0.0432	0.112	0.0495	0.0691	0.0249	0.029	0.1284	0.0361	0.105	0.0529	0.0725	0.0283	0.0324	0.1318	0.0396	0.1084	0.0624	0.082	0.0379	0.0419	0.1414	0.0491	0.1179	0.066	0.0856	0.0414	0.0455	0.145	0.0527	0.1215	0.1759	0.1955	0.1514	0.1554
CPI-SS033E6DE7E	NRP1_VEGFB	simple:O14786	simple:P49765	NRP1	VEGFB	TRUE	TRUE	FALSE	curated	FALSE	0.013	0.0183	0.0026	0.0143	0.0015	0.0073	0.002	0	0	0	0	0	0	0	0.0295	0.0348	0.0191	0.0308	0.018	0.0238	0.0186	0.0142	0.0195	0.0037	0.0155	0.0026	0.0084	0.0032	0.0888	0.0941	0.0784	0.0901	0.0773	0.0831	0.0778	0.013	0.0183	0.0026	0.0144
CPI-SS098425155	ADRB2_VEGFB	simple:P07550	simple:P49765	ADRB2	VEGFB	TRUE	TRUE	FALSE	InnateDB-All	FALSE	0.2032	0.2085	0.1928	0.2045	0.1917	0.1975	0.1923	0.029	0.0343	0.0186	0.0303	0.0174	0.0232	0.018	0.163	0.1683	0.1526	0.1643	0.1515	0.1573	0.152	0.1099	0.1152	0.0995	0.1112	0.0984	0.1042	0.0989	0.5687	0.574	0.5583	0.57	0.5572	0.563	0.5577	0.0811	0.0864	0.0707	0.0824
CPI-CS0152E177A	Glycoprotein Ib complex_VWF	complex:Glycoprotein Ib complex	simple:P04275		VWF	TRUE	TRUE	FALSE	curated	FALSE	0.0066	0.0084	0.0066	0.0059	0.0485	0.0068	0.0248	0.0082	0.01	0.0082	0.0076	0.0501	0.0084	0.0264	0.0068	0.0086	0.0068	0.0062	0.0487	0.007	0.025	0.0066	0.0084	0.0066	0.006	0.0485	0.0068	0.0248	0.0068	0.0086	0.0068	0.0062	0.0487	0.007	0.025	0.0054	0.0072	0.0054	0.0048
CPI-SS03FA58286	TNF_VSIR	simple:P01375	simple:Q9H7M9	TNF	VSIR	TRUE	FALSE	TRUE	IMEx,IntAct	FALSE	0.0411	0.3579	0.2994	0.3688	0.5326	0.144	0.3862	0.0549	0.3717	0.3131	0.3826	0.5464	0.1578	0.4	0.0452	0.362	0.3035	0.3729	0.5367	0.1481	0.3903	0.0438	0.3606	0.302	0.3715	0.5353	0.1467	0.3889	0.0665	0.3833	0.3248	0.3942	0.558	0.1694	0.4116	0.046	0.3628	0.3043	0.3737
CPI-SS0D1D95883	CCL4_CCR5	simple:P13236	simple:P51681	CCL4	CCR5	TRUE	FALSE	TRUE	curated	FALSE	0.0106	0.0157	0.0114	0.022	0.027	0.2894	0.0128	2.1207	2.1258	2.1214	2.1321	2.1371	2.3995	2.1229	0.0093	0.0144	0.0101	0.0207	0.0257	0.2881	0.0115	0.0224	0.0274	0.0231	0.0338	0.0388	0.3012	0.0246	0.0453	0.0503	0.046	0.0567	0.0617	0.3241	0.0475	0.4696	0.4746	0.4703	0.481
CPI-SS0C090A257	CCL3_CCR5	simple:P10147	simple:P51681	CCL3	CCR5	TRUE	FALSE	TRUE	curated	FALSE	0.0126	0.0176	0.0133	0.024	0.029	0.2914	0.0148	2.3565	2.3615	2.3572	2.3679	2.3729	2.6353	2.3587	0.0107	0.0157	0.0114	0.0221	0.0271	0.2895	0.0129	0.0192	0.0243	0.02	0.0306	0.0356	0.298	0.0214	0.191	0.1961	0.1918	0.2024	0.2074	0.4698	0.1932	0.4144	0.4194	0.4151	0.4258
CPI-SS0B01D306C	CCL5_CCR5	simple:P13501	simple:P51681	CCL5	CCR5	TRUE	FALSE	TRUE	curated	FALSE	0.0813	0.0863	0.082	0.0926	0.0977	0.3601	0.0834	0.0176	0.0226	0.0183	0.029	0.034	0.2964	0.0197	0.0926	0.0977	0.0933	0.104	0.109	0.3714	0.0948	0.3252	0.3302	0.3259	0.3365	0.3416	0.604	0.3273	0.0384	0.0434	0.0391	0.0498	0.0548	0.3172	0.0406	2.9407	2.9457	2.9414	2.9521
CPI-SS0795802F6	CCL4_SLC7A1	simple:P13236	simple:P30825	CCL4	SLC7A1	TRUE	FALSE	TRUE	IMEx,IntAct	FALSE	0.0287	0.0223	0.0425	0.0453	0.0329	0.0384	0.011	2.1387	2.1324	2.1526	2.1554	2.143	2.1485	2.1211	0.0273	0.021	0.0412	0.044	0.0316	0.0371	0.0097	0.0404	0.0341	0.0543	0.0571	0.0446	0.0502	0.0228	0.0633	0.057	0.0772	0.0799	0.0675	0.0731	0.0457	0.4876	0.4813	0.5014	0.5042
CPI-SS03105D292	CSF1_SLC7A1	simple:P09603	simple:P30825	CSF1	SLC7A1	TRUE	FALSE	TRUE	I2D	FALSE	0.0228	0.0165	0.0367	0.0394	0.027	0.0326	0.0052	0.8721	0.8658	0.8859	0.8887	0.8763	0.8819	0.8545	0.0204	0.0141	0.0343	0.0371	0.0247	0.0302	0.0028	0.0194	0.0131	0.0333	0.0361	0.0237	0.0292	0.0018	0.0309	0.0246	0.0448	0.0476	0.0351	0.0407	0.0133	0.0229	0.0165	0.0367	0.0395
CPI-SS05BA6D9C3	CCL4_CNR2	simple:P13236	simple:P34972	CCL4	CNR2	TRUE	FALSE	TRUE	IMEx,IntAct	FALSE	0.092	0.0308	0.015	0.0333	0.0346	0.0121	0.0466	2.2021	2.1408	2.1251	2.1434	2.1447	2.1222	2.1567	0.0907	0.0295	0.0137	0.032	0.0333	0.0108	0.0453	0.1037	0.0425	0.0268	0.0451	0.0464	0.0239	0.0584	0.1266	0.0654	0.0497	0.068	0.0693	0.0468	0.0813	0.5509	0.4897	0.474	0.4922
CPI-SS076D8415B	CCL3_IDE	simple:P10147	simple:P14735	CCL3	IDE	TRUE	FALSE	TRUE	IMEx,InnateDB-All,MINT	FALSE	0.0324	0.0631	0.044	0.0509	0.0377	0.1028	0.0125	2.3763	2.407	2.3879	2.3948	2.3816	2.4467	2.3564	0.0305	0.0612	0.0421	0.049	0.0358	0.1009	0.0106	0.039	0.0697	0.0506	0.0576	0.0444	0.1094	0.0192	0.2108	0.2415	0.2224	0.2294	0.2161	0.2812	0.191	0.4341	0.4649	0.4457	0.4527
CPI-SS07CCAD9BF	GRN_SORT1	simple:P28799	simple:Q99523	GRN	SORT1	TRUE	FALSE	TRUE	IMEx,InnateDB-All,MINT	FALSE	0.0566	0	0.0565	0	0.1459	0.0559	0.0966	0.0737	0	0.0736	0	0.163	0.073	0.1137	0.0121	0	0.012	0	0.1013	0.0113	0.052	0.0085	0	0.0084	0	0.0978	0.0078	0.0485	0.6181	0	0.618	0	0.7074	0.6174	0.6581	0.0152	0	0.0151	0
CPI-SS04F3A1E5C	COPA_SORT1	simple:P53621	simple:Q99523	COPA	SORT1	TRUE	FALSE	TRUE	IMEx,InnateDB-All,IntAct,MatrixDB	FALSE	0.0945	0	0.0944	0	0.1837	0.0937	0.1345	0.1351	0	0.135	0	0.2244	0.1343	0.1751	0.0602	0	0.0601	0	0.1494	0.0594	0.1002	0.0773	0	0.0772	0	0.1666	0.0766	0.1173	0.1797	0	0.1796	0	0.2689	0.1789	0.2197	0.109	0	0.1089	0
CPI-SS0E292C126	KLRB1_CLEC2D	simple:Q12918	simple:Q9UHP7	KLRB1	CLEC2D	FALSE	TRUE	TRUE	curated	FALSE	0.1846	0.4188	0.1142	0.2095	0.2109	0.0696	0.0145	0.1957	0.4299	0.1252	0.2205	0.2219	0.0806	0.0255	0.1829	0.4171	0.1125	0.2078	0.2092	0.0679	0.0128	0.1914	0.4257	0.121	0.2163	0.2177	0.0764	0.0213	0.2083	0.4425	0.1379	0.2332	0.2345	0.0933	0.0382	0.6022	0.8364	0.5318	0.6271
CPI-SS02A0FF87F	FAM3C_CLEC2D	simple:Q92520	simple:Q9UHP7	FAM3C	CLEC2D	TRUE	FALSE	TRUE	IMEx,InnateDB-All,IntAct	FALSE	0.4304	0.6646	0.3599	0.4553	0.4566	0.3154	0.2602	0.2002	0.4344	0.1297	0.225	0.2264	0.0851	0.03	0.3767	0.6109	0.3062	0.4016	0.4029	0.2617	0.2066	0.3554	0.5896	0.285	0.3803	0.3817	0.2404	0.1853	0.2159	0.4501	0.1455	0.2408	0.2422	0.1009	0.0458	0.2425	0.4767	0.172	0.2674
CPI-SS0F8EFEECF	TNF_DAG1	simple:P01375	simple:Q14118	TNF	DAG1	TRUE	FALSE	TRUE	InnateDB-All	FALSE	0.0229	0.0057	0.0332	0.0336	0.0192	0.0222	0.0058	0.0367	0.0195	0.047	0.0474	0.0329	0.0359	0.0195	0.027	0.0098	0.0373	0.0377	0.0232	0.0263	0.0099	0.0256	0.0084	0.0359	0.0363	0.0218	0.0248	0.0084	0.0483	0.0311	0.0586	0.059	0.0446	0.0476	0.0312	0.0278	0.0106	0.0381	0.0385
CPI-SS02EBC1BB0	TNF_NOTCH1	simple:P01375	simple:P46531	TNF	NOTCH1	TRUE	FALSE	TRUE	I2D	FALSE	0.0176	0.1533	0.0857	0.0964	0.0735	0.0583	0.1564	0.0314	0.1671	0.0994	0.1102	0.0872	0.072	0.1702	0.0217	0.1574	0.0897	0.1005	0.0775	0.0624	0.1605	0.0203	0.156	0.0883	0.0991	0.0761	0.061	0.1591	0.0431	0.1787	0.1111	0.1218	0.0989	0.0837	0.1818	0.0225	0.1582	0.0905	0.1013
CPI-SS0B81F1BF5	TNF_SEMA4C	simple:P01375	simple:Q9C0C4	TNF	SEMA4C	TRUE	FALSE	TRUE	InnateDB-All	FALSE	0.0019	0.0067	0.0021	0.0024	0	0.0283	0	0.0156	0.0204	0.0158	0.0162	0	0.042	0	0.006	0.0108	0.0061	0.0065	0	0.0324	0	0.0046	0.0093	0.0047	0.0051	0	0.0309	0	0.0273	0.0321	0.0275	0.0278	0	0.0537	0	0.0068	0.0116	0.0069	0.0073
CPI-SS0AB21032D	PLXNB2_SEMA4C	simple:O15031	simple:Q9C0C4	PLXNB2	SEMA4C	FALSE	TRUE	TRUE	curated	FALSE	0.0038	0.0086	0.004	0.0043	0	0.0302	0	0	0	0	0	0	0	0	0.0003	0.0051	0.0005	0.0008	0	0.0267	0	0.0001	0.0049	0.0003	0.0006	0	0.0265	0	0.249	0.2538	0.2492	0.2496	0	0.2754	0	0.0021	0.0069	0.0023	0.0026
CPI-SS03B8E2D7A	TNF_ICOS	simple:P01375	simple:Q9Y6W8	TNF	ICOS	TRUE	FALSE	TRUE	InnateDB-All	FALSE	0.0028	0.0061	0.047	0.0484	0.0024	0.01	0.0035	0.0166	0.0199	0.0608	0.0621	0.0161	0.0237	0.0173	0.0069	0.0102	0.0511	0.0525	0.0065	0.0141	0.0076	0.0055	0.0088	0.0497	0.051	0.0051	0.0126	0.0062	0.0282	0.0315	0.0724	0.0738	0.0278	0.0354	0.0289	0.0077	0.011	0.0519	0.0533
CPI-SS0E4B1484B	ICOSLG_ICOS	simple:O75144	simple:Q9Y6W8	ICOSLG	ICOS	TRUE	FALSE	TRUE	curated	FALSE	0.1183	0.1216	0.1625	0.1638	0.1178	0.1254	0.119	0	0	0	0	0	0	0	0.0045	0.0078	0.0487	0.05	0.004	0.0116	0.0052	0.0047	0.008	0.0489	0.0503	0.0043	0.0119	0.0054	0.022	0.0253	0.0662	0.0675	0.0215	0.0291	0.0227	0.0038	0.0071	0.048	0.0494
CPI-SS04B4619D0	TNF_TNFRSF1A	simple:P01375	simple:P19438	TNF	TNFRSF1A	TRUE	FALSE	TRUE	curated	FALSE	0.0071	0.0058	0.0329	0.0256	0.5011	0.0977	0.3541	0.0209	0.0196	0.0466	0.0393	0.5148	0.1115	0.3679	0.0112	0.0099	0.037	0.0297	0.5052	0.1018	0.3582	0.0098	0.0085	0.0355	0.0282	0.5037	0.1004	0.3568	0.0325	0.0312	0.0583	0.051	0.5265	0.1231	0.3795	0.012	0.0107	0.0378	0.0305
CPI-SS084BE3E4B	LTA_TNFRSF1A	simple:P01374	simple:P19438	LTA	TNFRSF1A	TRUE	FALSE	TRUE	curated	FALSE	0.0175	0.0162	0.0432	0.0359	0.5114	0.108	0.3644	0	0	0	0	0	0	0	0.016	0.0147	0.0418	0.0345	0.51	0.1066	0.363	0.009	0.0078	0.0348	0.0275	0.503	0.0996	0.356	0.0053	0.004	0.0311	0.0238	0.4993	0.0959	0.3523	0	0	0	0
CPI-SS08B7D54A3	TNF_FAS	simple:P01375	simple:P25445	TNF	FAS	TRUE	FALSE	TRUE	InnateDB-All	FALSE	0.0142	0.033	0.1041	0.095	0.0568	0.0139	0.1562	0.028	0.0468	0.1178	0.1088	0.0705	0.0277	0.17	0.0183	0.0371	0.1082	0.0991	0.0608	0.018	0.1603	0.0169	0.0357	0.1067	0.0977	0.0594	0.0166	0.1589	0.0396	0.0584	0.1295	0.1204	0.0822	0.0393	0.1816	0.0191	0.0379	0.109	0.0999
CPI-SS0E7D5974D	TNF_TNFRSF1B	simple:P01375	simple:P20333	TNF	TNFRSF1B	TRUE	FALSE	TRUE	curated	FALSE	0.0151	0.036	0.0151	0.0225	0.5354	0.0586	0.1001	0.0289	0.0498	0.0289	0.0363	0.5492	0.0724	0.1138	0.0192	0.0401	0.0192	0.0266	0.5395	0.0627	0.1042	0.0178	0.0387	0.0178	0.0252	0.5381	0.0613	0.1027	0.0405	0.0615	0.0405	0.048	0.5608	0.084	0.1255	0.02	0.0409	0.02	0.0274
CPI-SS07D9A48A2	LTA_TNFRSF1B	simple:P01374	simple:P20333	LTA	TNFRSF1B	TRUE	FALSE	TRUE	curated	FALSE	0.0254	0.0464	0.0254	0.0329	0.5458	0.069	0.1104	0	0	0	0	0	0	0	0.024	0.045	0.024	0.0315	0.5443	0.0675	0.109	0.017	0.038	0.017	0.0245	0.5373	0.0605	0.102	0.0133	0.0343	0.0133	0.0208	0.5336	0.0568	0.0983	0	0	0	0
CPI-SS048A2311A	TNF_RIPK1	simple:P01375	simple:Q13546	TNF	RIPK1	TRUE	FALSE	TRUE	I2D,IMEx,InnateDB,InnateDB-All,IntAct,MINT	FALSE	0.0381	0.063	0.0504	0.0629	0.107	0.0808	0.0458	0.0518	0.0768	0.0642	0.0766	0.1207	0.0946	0.0596	0.0422	0.0671	0.0545	0.067	0.1111	0.0849	0.0499	0.0407	0.0657	0.0531	0.0656	0.1097	0.0835	0.0485	0.0635	0.0884	0.0758	0.0883	0.1324	0.1062	0.0712	0.043	0.0679	0.0553	0.0678
CPI-SS0D5C54214	LTA_RIPK1	simple:P01374	simple:Q13546	LTA	RIPK1	TRUE	FALSE	TRUE	IMEx,InnateDB-All,MINT	FALSE	0.0484	0.0733	0.0608	0.0732	0.1173	0.0911	0.0561	0	0	0	0	0	0	0	0.047	0.0719	0.0594	0.0718	0.1159	0.0897	0.0547	0.04	0.0649	0.0524	0.0648	0.1089	0.0827	0.0477	0.0363	0.0612	0.0487	0.0611	0.1052	0.079	0.044	0	0	0	0
CPI-SS0DEDA3567	TNFSF10_RIPK1	simple:P50591	simple:Q13546	TNFSF10	RIPK1	TRUE	FALSE	TRUE	InnateDB-All	FALSE	0.0379	0.0629	0.0503	0.0627	0.1068	0.0807	0.0457	0	0	0	0	0	0	0	0.0496	0.0745	0.0619	0.0744	0.1185	0.0923	0.0573	0.0557	0.0806	0.0681	0.0805	0.1246	0.0984	0.0635	0.0407	0.0656	0.0531	0.0655	0.1096	0.0834	0.0484	0.0436	0.0685	0.0559	0.0684
CPI-SS0FBC9234C	TNF_PTPRS	simple:P01375	simple:Q13332	TNF	PTPRS	TRUE	FALSE	TRUE	InnateDB-All	FALSE	0.0065	0.0345	0.0044	0.0099	0.0184	0.0197	0.0029	0.0203	0.0482	0.0181	0.0236	0.0321	0.0334	0.0167	0.0106	0.0385	0.0085	0.014	0.0225	0.0238	0.007	0.0092	0.0371	0.007	0.0126	0.021	0.0224	0.0056	0.0319	0.0599	0.0298	0.0353	0.0438	0.0451	0.0283	0.0114	0.0394	0.0093	0.0148
CPI-SS083296041	CD40_CD40LG	simple:P25942	simple:P29965	CD40	CD40LG	TRUE	TRUE	FALSE	curated	FALSE	0.2451	0	0.4842	0.2636	0.2465	0.2467	0.2466	0.0126	0	0.2517	0.0311	0.014	0.0142	0.0141	0.0015	0	0.2406	0.02	0.0028	0.003	0.0029	0.002	0	0.241	0.0204	0.0033	0.0035	0.0034	0.0788	0	0.3179	0.0973	0.0801	0.0804	0.0803	0.0006	0	0.2397	0.0191
CPI-CS008C9D6E5	IL1 receptor inhibitor_IL1B	complex:IL1 receptor inhibitor	simple:P01584		IL1B	TRUE	TRUE	FALSE	curated	FALSE	0.038	0.0918	0.0197	0.026	0.646	0.0228	2.148	0.0393	0.093	0.0209	0.0272	0.6473	0.024	2.1492	0.0382	0.092	0.0199	0.0262	0.6462	0.023	2.1482	0.039	0.0928	0.0207	0.027	0.647	0.0238	2.149	0.0483	0.102	0.0299	0.0362	0.6563	0.033	2.1583	0.0368	0.0905	0.0184	0.0247
CPI-CS085E95BC1	IL1 receptor inhibitor_IL1RN	complex:IL1 receptor inhibitor	simple:P18510		IL1RN	TRUE	TRUE	FALSE	curated	FALSE	0.0027	0	0.0017	0.0013	0.0297	0.0013	0.3435	0.0039	0	0.0029	0.0025	0.0309	0.0025	0.3448	0.0029	0	0.0019	0.0015	0.0299	0.0015	0.3437	0.0037	0	0.0027	0.0023	0.0307	0.0023	0.3445	0.0129	0	0.012	0.0115	0.04	0.0115	0.3538	0.0014	0	0.0004	0
CPI-CS00BF6CD40	IL13 receptor_IL4	complex:IL13 receptor	simple:P05112		IL4	TRUE	TRUE	FALSE	curated	FALSE	0.0022	0.567	0.0035	0.0022	0.0026	0.0034	0.0048	0.005	0.5698	0.0063	0.005	0.0054	0.0062	0.0076	0.002	0.5668	0.0033	0.002	0.0024	0.0032	0.0046	0	0	0	0	0	0	0	0.045	0.6098	0.0463	0.045	0.0453	0.0462	0.0475	0.0016	0.5664	0.0029	0.0016
CPI-CS0FBBCDD66	IL4 receptor_IL4	complex:IL4 receptor	simple:P05112		IL4	TRUE	TRUE	FALSE	curated	FALSE	0.1327	0.6975	0.134	0.1327	0.1331	0.134	0.1353	0.005	0.5698	0.0063	0.005	0.0054	0.0062	0.0076	0.1677	0.7325	0.1691	0.1677	0.1681	0.169	0.1703	0.1475	0.7123	0.1488	0.1475	0.1478	0.1487	0.15	0.045	0.6098	0.0463	0.045	0.0453	0.0462	0.0475	0.0312	0.596	0.0326	0.0313
CPI-CS06E556972	IL15 receptor_IL15	complex:IL15 receptor	simple:P40933		IL15	TRUE	TRUE	FALSE	curated	FALSE	0.0062	0.145	0.0064	0.005	0.0434	0.007	0.1061	0	0	0	0	0	0	0	0.06	0.1987	0.0601	0.0588	0.0971	0.0608	0.1599	0.2204	0.3592	0.2206	0.2192	0.2576	0.2212	0.3203	0.006	0.1447	0.0061	0.0048	0.0431	0.0068	0.1058	0.4228	0.5616	0.423	0.4216
CPI-CS09831CCFD	IL18 receptor_IL18	complex:IL18 receptor	simple:Q14116		IL18	TRUE	TRUE	FALSE	curated	FALSE	0.0244	0	0.0034	0	0.0577	0.0028	0.0135	0	0	0	0	0	0	0	0.0222	0	0.0012	0	0.0555	0.0006	0.0114	0	0	0	0	0	0	0	0.0234	0	0.0024	0	0.0568	0.0018	0.0126	0.0216	0	0.0006	0
CPI-CS0D48BE017	IL2 receptor_HA_IL2	complex:IL2 receptor_HA	simple:P60568		IL2	TRUE	TRUE	FALSE	curated	FALSE	0.0361	0.0286	0.0232	0.0306	0.0244	0.0358	0.0158	0	0	0	0	0	0	0	0.0581	0.0506	0.0452	0.0526	0.0464	0.0578	0.0377	0	0	0	0	0	0	0	0.032	0.0245	0.0191	0.0265	0.0203	0.0317	0.0117	0.0322	0.0246	0.0193	0.0266
CPI-CS0A34112A6	IL2 receptor_I_IL2	complex:IL2 receptor_I	simple:P60568		IL2	TRUE	TRUE	FALSE	curated	FALSE	0.0361	0.0286	0.0232	0.0306	0.0244	0.0358	0.0158	0	0	0	0	0	0	0	0.0899	0.0824	0.077	0.0844	0.0782	0.0896	0.0695	0.2504	0.2428	0.2374	0.2448	0.2386	0.2501	0.23	0.0359	0.0284	0.023	0.0304	0.0242	0.0356	0.0155	0.4527	0.4452	0.4398	0.4472
CPI-SS0B42AD9EF	NOTCH1_WNT4	simple:P46531	simple:P56705	NOTCH1	WNT4	TRUE	TRUE	FALSE	I2D	FALSE	0.0216	0.0201	0.0255	0.0227	0.0197	0.0234	0.0207	0.1573	0.1558	0.1612	0.1584	0.1554	0.1591	0.1564	0.0896	0.0881	0.0935	0.0907	0.0877	0.0915	0.0887	0.1004	0.0988	0.1043	0.1015	0.0984	0.1022	0.0994	0.0774	0.0759	0.0813	0.0785	0.0755	0.0792	0.0765	0.0623	0.0607	0.0662	0.0634
CPI-SS0B87FE6E0	NOTCH1_JAG1	simple:P46531	simple:P78504	NOTCH1	JAG1	FALSE	TRUE	FALSE	curated	FALSE	0.016	0	0.0162	0.0176	0.0315	0	0.0179	0.1516	0	0.1519	0.1532	0.1672	0	0.1535	0.084	0	0.0842	0.0856	0.0995	0	0.0859	0.0947	0	0.095	0.0963	0.1103	0	0.0966	0.0718	0	0.072	0.0734	0.0873	0	0.0737	0.0566	0	0.0569	0.0582
CPI-SS01A07768A	CD46_JAG1	simple:P15529	simple:P78504	CD46	JAG1	FALSE	TRUE	FALSE	curated	FALSE	0.0045	0	0.0048	0.0061	0.0201	0	0.0064	0.0092	0	0.0095	0.0108	0.0247	0	0.0111	0.0065	0	0.0068	0.0081	0.022	0	0.0084	0.0019	0	0.0022	0.0035	0.0175	0	0.0038	0.0013	0	0.0016	0.0029	0.0168	0	0.0032	0.0045	0	0.0047	0.0061
CPI-CC0C3ECBD1F	IL35_IL35 receptor	complex:IL35	complex:IL35 receptor			TRUE	FALSE	TRUE	curated	FALSE	0.0097	0.0134	0.0097	0	0.02	0.0247	0.0098	0	0	0	0	0	0	0	0.0009	0.0046	0.0009	0	0.0112	0.0159	0.001	0.0002	0.0039	0.0002	0	0.0105	0.0152	0.0003	0.0002	0.0039	0.0002	0	0.0105	0.0152	0.0003	0.0002	0.0039	0.0002	0
CPI-CS0D9B5AB86	IL36 receptor_IL36G	complex:IL36 receptor	simple:Q9NZH8		IL36G	TRUE	TRUE	FALSE	curated	FALSE	0.002	0.0147	0.0008	0.0034	0.0298	0.0017	0.6616	0	0	0	0	0	0	0	0.0098	0.0224	0.0086	0.0111	0.0375	0.0095	0.6694	0.0033	0.0159	0.0021	0.0046	0.031	0.003	0.6628	0	0	0	0	0	0	0	0.0023	0.0149	0.0011	0.0036
CPI-CS063AE1C91	IL6 receptor_IL6	complex:IL6 receptor	simple:P05231		IL6	TRUE	TRUE	FALSE	curated	FALSE	0.0172	0.6562	0.0168	0	0	0.0169	0.016	0.0051	0.6442	0.0047	0	0	0.0049	0.0039	0.1445	0.7835	0.144	0	0	0.1442	0.1433	0.1533	0.7923	0.1528	0	0	0.153	0.1521	0.0733	0.7123	0.0728	0	0	0.073	0.072	0.0058	0.6448	0.0053	0
CPI-CS0E661878B	LIFR_OSM	complex:LIFR	simple:P13725		OSM	TRUE	TRUE	FALSE	curated	FALSE	0.014	1.3224	0.0231	0.0136	0.0612	0.0284	0.2388	0	0	0	0	0	0	0	0	0	0	0	0	0	0	0	0	0	0	0	0	0	0.0399	1.3482	0.049	0.0395	0.087	0.0543	0.2647	0	0	0	0
CPI-SS0B7BC0E4D	CCL24_CCR2	simple:O00175	simple:P41597	CCL24	CCR2	TRUE	FALSE	TRUE	guidetopharmacology.org	FALSE	0.0061	0.5399	0.0275	0.0338	0.7693	0.4665	0.0077	0	0	0	0	0	0	0	0	0	0	0	0	0	0	0	0	0	0	0	0	0	0.0875	0.6213	0.1089	0.1151	0.8507	0.5479	0.0891	0.0062	0.54	0.0276	0.0338
CPI-SS0CF0E4DE9	CCL2_CCR2	simple:P13500	simple:P41597	CCL2	CCR2	TRUE	FALSE	TRUE	curated	FALSE	0.0055	0.5393	0.0269	0.0332	0.7688	0.466	0.0071	0	0	0	0	0	0	0	0	0	0	0	0	0	0	0	0	0	0	0	0	0	0.0823	0.6161	0.1037	0.11	0.8455	0.5427	0.0839	0	0	0	0
CPI-SS0B0AC1603	CCL24_CCR3	simple:O00175	simple:P51677	CCL24	CCR3	TRUE	FALSE	TRUE	curated	FALSE	0.0008	0.1398	0.0048	0	0.0043	0.0013	0.0135	0	0	0	0	0	0	0	0	0	0	0	0	0	0	0	0	0	0	0	0	0	0.0822	0.2212	0.0861	0	0.0857	0.0827	0.0948	0.0009	0.1399	0.0048	0
CPI-SS08BFF4F9B	CCL3_CCR3	simple:P10147	simple:P51677	CCL3	CCR3	TRUE	FALSE	TRUE	curated	FALSE	0.0116	0.1506	0.0156	0	0.0151	0.0122	0.0243	2.3555	2.4945	2.3595	0	2.359	2.3561	2.3682	0.0097	0.1487	0.0137	0	0.0132	0.0102	0.0224	0.0183	0.1572	0.0222	0	0.0217	0.0188	0.0309	0.1901	0.329	0.194	0	0.1935	0.1906	0.2027	0.4134	0.5524	0.4173	0
CPI-SS0F6B529A1	CCL5_CCR3	simple:P13501	simple:P51677	CCL5	CCR3	TRUE	FALSE	TRUE	curated	FALSE	0.0803	0.2193	0.0842	0	0.0838	0.0808	0.0929	0.0166	0.1556	0.0205	0	0.0201	0.0171	0.0292	0.0916	0.2306	0.0956	0	0.0951	0.0922	0.1043	0.3242	0.4632	0.3281	0	0.3277	0.3247	0.3368	0.0374	0.1764	0.0414	0	0.0409	0.038	0.0501	2.9397	3.0787	2.9437	0
CPI-SS08DA48A5A	CCL3_CCR1	simple:P10147	simple:P32246	CCL3	CCR1	TRUE	FALSE	TRUE	curated	FALSE	0.0227	0.7789	0.0137	0.0148	0.0991	0.0149	0.9097	2.3666	3.1228	2.3576	2.3587	2.443	2.3588	3.2536	0.0208	0.777	0.0118	0.0129	0.0972	0.013	0.9078	0.0293	0.7855	0.0203	0.0214	0.1057	0.0215	0.9163	0.2011	0.9573	0.1921	0.1932	0.2775	0.1933	1.0881	0.4244	1.1807	0.4155	0.4166
CPI-SS0A021DB6E	CCL5_CCR1	simple:P13501	simple:P32246	CCL5	CCR1	TRUE	FALSE	TRUE	curated	FALSE	0.0913	0.8475	0.0823	0.0835	0.1678	0.0836	0.9783	0.0276	0.7839	0.0186	0.0198	0.1041	0.0199	0.9147	0.1027	0.8589	0.0937	0.0948	0.1791	0.0949	0.9897	0.3352	1.0915	0.3262	0.3274	0.4117	0.3275	1.2223	0.0485	0.8047	0.0395	0.0406	0.1249	0.0407	0.9355	2.9508	3.707	2.9418	2.9429
CPI-SS08B249DBA	CCL2_CCR10	simple:P13500	simple:P46092	CCL2	CCR10	TRUE	FALSE	TRUE	I2D	FALSE	0.0015	0	0.0096	0.0032	0.0006	0.001	0.0016	0	0	0	0	0	0	0	0	0	0	0	0	0	0	0	0	0	0	0	0	0	0.0782	0	0.0863	0.08	0.0774	0.0778	0.0783	0	0	0	0
CPI-SS0EA05941A	CCL5_CCR4	simple:P13501	simple:P51679	CCL5	CCR4	TRUE	FALSE	TRUE	curated	FALSE	0.0801	0	0.0877	0.0811	0	0	0	0.0164	0	0.024	0.0174	0	0	0	0.0915	0	0.099	0.0924	0	0	0	0.324	0	0.3316	0.325	0	0	0	0.0373	0	0.0448	0.0382	0	0	0	2.9396	0	2.9471	2.9405
CPI-SS02928C71A	PDGFB_LRP1	simple:P01127	simple:Q07954	PDGFB	LRP1	TRUE	FALSE	TRUE	I2D,InnateDB-All	FALSE	0.0032	0	0.0018	0.0011	0.3905	0.0014	0.0011	0	0	0	0	0	0	0	0.0029	0	0.0016	0.0008	0.3903	0.0011	0.0008	0.0066	0	0.0053	0.0045	0.3939	0.0048	0.0045	0.0432	0	0.0418	0.0411	0.4305	0.0413	0.041	0.115	0	0.1137	0.1129
CPI-SS0898D7F7F	TNFRSF10B_TNFSF10	simple:O14763	simple:P50591	TNFRSF10B	TNFSF10	TRUE	TRUE	FALSE	curated	FALSE	0.006	0	0.0176	0.0238	0.0087	0.0116	0.0047	0.0059	0	0.0176	0.0237	0.0087	0.0116	0.0046	0.0136	0	0.0252	0.0313	0.0163	0.0192	0.0123	0.0135	0	0.0252	0.0313	0.0163	0.0192	0.0122	0.0022	0	0.0138	0.02	0.0049	0.0078	0.0009	0.0068	0	0.0184	0.0246
CPI-SS060B82BBC	JAG1_NOTCH2	simple:P78504	simple:Q04721	JAG1	NOTCH2	FALSE	FALSE	TRUE	curated	FALSE	0.1795	0.1453	0.0398	0.0374	0.3301	0.0754	0.301	0	0	0	0	0	0	0	0.1798	0.1456	0.0401	0.0377	0.3303	0.0756	0.3013	0.1811	0.1469	0.0414	0.039	0.3317	0.077	0.3026	0.1951	0.1608	0.0554	0.0529	0.3456	0.0909	0.3165	0	0	0	0
CPI-SS08FAC0A55	PLXNB2_SEMA4D	simple:O15031	simple:Q92854	PLXNB2	SEMA4D	FALSE	TRUE	TRUE	curated	FALSE	0.0951	0.151	0.1367	0.1405	0.3356	0.1165	0.1165	0	0	0	0	0	0	0	0.0916	0.1475	0.1333	0.137	0.3322	0.113	0.113	0.0914	0.1473	0.133	0.1368	0.3319	0.1128	0.1128	0.3403	0.3963	0.382	0.3858	0.5809	0.3618	0.3617	0.0934	0.1493	0.135	0.1388
CPI-SS06AA638A8	CD72_SEMA4D	simple:P21854	simple:Q92854	CD72	SEMA4D	FALSE	FALSE	TRUE	curated	FALSE	0.6672	0.7232	0.7089	0.7127	0.9078	0.6887	0.6886	0.1539	0.2099	0.1956	0.1994	0.3945	0.1754	0.1753	0.109	0.1649	0.1506	0.1544	0.3495	0.1304	0.1304	0.1286	0.1846	0.1703	0.1741	0.3692	0.1501	0.1501	0.1078	0.1638	0.1495	0.1533	0.3484	0.1293	0.1292	0.2178	0.2738	0.2595	0.2633
CPI-SS03156A825	LTA_LTBR	simple:P01374	simple:P36941	LTA	LTBR	TRUE	FALSE	TRUE	I2D	FALSE	0.0128	0.0473	0.0127	0.0121	0.1573	0.0121	0.0784	0	0	0	0	0	0	0	0.0114	0.0459	0.0113	0.0107	0.1559	0.0107	0.0769	0.0044	0.0389	0.0043	0.0037	0.1489	0.0037	0.07	0.0007	0.0352	0.0005	0	0.1452	0	0.0662	0	0	0	0
CPI-SS0859C173B	TNFSF14_LTBR	simple:O43557	simple:P36941	TNFSF14	LTBR	TRUE	FALSE	TRUE	curated	FALSE	0.0024	0.037	0.0023	0.0018	0.147	0.0018	0.068	0.0394	0.074	0.0393	0.0387	0.1839	0.0387	0.105	0.0026	0.0372	0.0025	0.0019	0.1471	0.0019	0.0682	0.0064	0.041	0.0063	0.0058	0.151	0.0058	0.072	0.0189	0.0535	0.0188	0.0183	0.1634	0.0183	0.0845	0.0203	0.0548	0.0202	0.0196
CPI-SS0110361CB	LTA_TNFRSF14	simple:P01374	simple:Q92956	LTA	TNFRSF14	TRUE	FALSE	TRUE	curated	FALSE	0.0253	0	0.0787	0.0636	0.0422	0.0251	0.0189	0	0	0	0	0	0	0	0.0239	0	0.0773	0.0622	0.0408	0.0237	0.0175	0.0169	0	0.0703	0.0552	0.0338	0.0167	0.0105	0.0131	0	0.0666	0.0515	0.0301	0.013	0.0068	0	0	0	0
CPI-SS019C98396	TNFSF14_TNFRSF14	simple:O43557	simple:Q92956	TNFSF14	TNFRSF14	TRUE	FALSE	TRUE	curated	FALSE	0.0149	0	0.0684	0.0533	0.0319	0.0148	0.0085	0.0519	0	0.1054	0.0902	0.0688	0.0517	0.0455	0.0151	0	0.0686	0.0534	0.0321	0.0149	0.0087	0.0189	0	0.0724	0.0573	0.0359	0.0188	0.0126	0.0314	0	0.0849	0.0697	0.0484	0.0312	0.025	0.0328	0	0.0862	0.0711
CPI-SS0879B8E95	CD160_TNFRSF14	simple:O95971	simple:Q92956	CD160	TNFRSF14	FALSE	TRUE	TRUE	curated	FALSE	0.0146	0	0.0681	0.053	0.0316	0.0145	0.0082	0	0	0	0	0	0	0	0.0158	0	0.0692	0.0541	0.0327	0.0156	0.0094	0.037	0	0.0904	0.0753	0.0539	0.0368	0.0306	0.0138	0	0.0672	0.0521	0.0307	0.0136	0.0074	0.0689	0	0.1224	0.1073
CPI-SS02ACCF1F7	MIF_TNFRSF14	simple:P14174	simple:Q92956	MIF	TNFRSF14	TRUE	FALSE	TRUE	I2D,IntAct	FALSE	0.3113	0	0.3648	0.3496	0.3283	0.3112	0.3049	0.1645	0	0.218	0.2029	0.1815	0.1644	0.1582	0.3557	0	0.4092	0.394	0.3726	0.3555	0.3493	0.4601	0	0.5136	0.4985	0.4771	0.46	0.4538	0.1683	0	0.2218	0.2067	0.1853	0.1682	0.162	0.2966	0	0.3501	0.335
CPI-SS08330207B	BTLA_TNFRSF14	simple:Q7Z6A9	simple:Q92956	BTLA	TNFRSF14	FALSE	TRUE	TRUE	guidetopharmacology.org	FALSE	0.2341	0	0.2876	0.2725	0.2511	0.234	0.2278	0.0174	0	0.0708	0.0557	0.0343	0.0172	0.011	0.0655	0	0.119	0.1039	0.0825	0.0654	0.0592	0.0418	0	0.0953	0.0802	0.0588	0.0417	0.0355	0.0207	0	0.0741	0.059	0.0376	0.0205	0.0143	0.0177	0	0.0712	0.0561
CPI-SS095E52E66	TNFSF10_TNFRSF10D	simple:P50591	simple:Q9UBN6	TNFSF10	TNFRSF10D	TRUE	FALSE	TRUE	curated	FALSE	0.0044	0.0323	0.0042	0.0115	0.0059	0.0105	0.0202	0	0	0	0	0	0	0	0.016	0.0439	0.0159	0.0231	0.0175	0.0221	0.0318	0.0222	0.05	0.022	0.0293	0.0236	0.0283	0.038	0.0071	0.035	0.007	0.0143	0.0086	0.0133	0.0229	0.01	0.0379	0.0098	0.0171
CPI-SS059EEFDC6	MIF_TNFRSF10D	simple:P14174	simple:Q9UBN6	MIF	TNFRSF10D	TRUE	FALSE	TRUE	I2D,IntAct	FALSE	0.3009	0.3288	0.3007	0.308	0.3024	0.307	0.3167	0.1541	0.182	0.154	0.1612	0.1556	0.1602	0.1699	0.3453	0.3732	0.3451	0.3524	0.3468	0.3514	0.3611	0.4497	0.4776	0.4496	0.4568	0.4512	0.4558	0.4655	0.1579	0.1858	0.1578	0.165	0.1594	0.164	0.1737	0.2862	0.3141	0.2861	0.2933
CPI-SC098C06330	TGFB1_TGFbeta receptor1	simple:P01137	complex:TGFbeta receptor1	TGFB1		TRUE	FALSE	TRUE	curated	FALSE	0.5436	0.5263	0.5363	0.5414	0.6727	0.5305	0.5483	0.5755	0.5583	0.5682	0.5734	0.7046	0.5624	0.5802	0.2008	0.1836	0.1935	0.1987	0.3299	0.1877	0.2055	0.1999	0.1827	0.1926	0.1978	0.329	0.1868	0.2046	0.8782	0.861	0.8709	0.8761	1.0073	0.8651	0.8829	0.306	0.2887	0.2987	0.3038
CPI-SS09199F78C	CCR1_CCL23	simple:P32246	simple:P55773	CCR1	CCL23	TRUE	TRUE	FALSE	curated	FALSE	0.0465	2.4728	0.0258	0.0276	1.416	0.0237	1.557	0.8027	3.229	0.782	0.7839	2.1722	0.7799	2.3133	0.0375	2.4638	0.0168	0.0187	1.407	0.0147	1.548	0.0386	2.4649	0.0179	0.0198	1.4081	0.0158	1.5492	0.1229	2.5492	0.1022	0.1041	1.4924	0.1001	1.6335	0.0387	2.465	0.018	0.0199
CPI-SS0D57FCA8C	IDE_CCL23	simple:P14735	simple:P55773	IDE	CCL23	TRUE	TRUE	FALSE	InnateDB-All	FALSE	0.0562	2.4825	0.0355	0.0373	1.4257	0.0334	1.5667	0.0869	2.5132	0.0662	0.0681	1.4564	0.0641	1.5975	0.0678	2.4941	0.0471	0.0489	1.4373	0.045	1.5783	0.0748	2.501	0.054	0.0559	1.4443	0.0519	1.5853	0.0615	2.4878	0.0408	0.0427	1.431	0.0387	1.5721	0.1266	2.5529	0.1059	0.1077
CPI-SS0708FE6FF	NRG1_LSR	simple:Q02297	simple:Q86X29	NRG1	LSR	TRUE	TRUE	TRUE	InnateDB-All	FALSE	0.0008	0.0048	0.0018	0.0008	0.0205	0	0.0014	0.0086	0.0126	0.0096	0.0087	0.0283	0	0.0092	0.0008	0.0049	0.0018	0.0009	0.0206	0	0.0015	0	0	0	0	0	0	0	0.0288	0.0328	0.0298	0.0288	0.0485	0	0.0294	0	0	0	0
CPI-SS0978D28AB	NRG1_MS4A4A	simple:Q02297	simple:Q96JQ5	NRG1	MS4A4A	TRUE	TRUE	TRUE	IMEx,IntAct	FALSE	0.283	0.0228	0.038	0.1544	0.6314	0.0192	0.0111	0.2908	0.0307	0.0458	0.1623	0.6393	0.027	0.0189	0.283	0.0229	0.038	0.1545	0.6315	0.0192	0.0112	0	0	0	0	0	0	0	0.311	0.0508	0.0659	0.1824	0.6594	0.0471	0.0391	0	0	0	0
CPI-SS06A999D25	PLD2_ARF1	simple:O14939	simple:P84077	PLD2	ARF1	FALSE	FALSE	FALSE	guidetopharmacology.org	FALSE	0.5076	0.6915	0.2875	0.3017	0.7673	0.6765	0.3865	0	0	0	0	0	0	0	0.5079	0.6918	0.2878	0.302	0.7676	0.6768	0.3868	0.5122	0.6961	0.2921	0.3063	0.7719	0.6812	0.3911	0.5187	0.7026	0.2986	0.3128	0.7784	0.6877	0.3976	0.5181	0.702	0.298	0.3122
CPI-SS044C72D0D	SEMA4A_PLXND1	simple:Q9H3S1	simple:Q9Y4D7	SEMA4A	PLXND1	FALSE	FALSE	TRUE	curated	FALSE	0.0088	0	0.0076	0	0.06	0	0.0085	0.2632	0	0.2619	0	0.3144	0	0.2628	0.0508	0	0.0496	0	0.102	0	0.0504	0.1146	0	0.1133	0	0.1658	0	0.1142	0.133	0	0.1318	0	0.1842	0	0.1326	0.3435	0	0.3422	0
CPI-SS0DC4D593E	EPHB6_EFNB1	simple:O15197	simple:P98172	EPHB6	EFNB1	TRUE	TRUE	FALSE	curated	FALSE	0.0052	0	0.0041	0.0038	0.0064	0.0246	0.0036	0.0143	0	0.0131	0.0128	0.0155	0.0337	0.0127	0.0366	0	0.0354	0.0351	0.0378	0.056	0.035	0.0253	0	0.0242	0.0239	0.0266	0.0447	0.0238	0.0049	0	0.0038	0.0035	0.0061	0.0243	0.0033	0.0155	0	0.0143	0.014
CPI-SS079DDF890	TNFSF12_TNFRSF25	simple:O43508	simple:Q93038	TNFSF12	TNFRSF25	TRUE	FALSE	TRUE	I2D	FALSE	0.0013	0.0253	0.0851	0.0211	0.0022	0.0086	0.0022	0.055	0.0791	0.1389	0.0748	0.056	0.0624	0.056	0.0013	0.0254	0.0851	0.0211	0.0023	0.0087	0.0023	0.0014	0.0255	0.0852	0.0212	0.0023	0.0087	0.0023	0.0475	0.0716	0.1314	0.0673	0.0485	0.0549	0.0485	0.0799	0.104	0.1638	0.0997
CPI-SS02B567BC7	PLXNC1_SEMA7A	simple:O60486	simple:O75326	PLXNC1	SEMA7A	FALSE	TRUE	FALSE	curated	FALSE	0.0304	0	0.0281	0	0.0286	0	0.0453	0.0045	0	0.0023	0	0.0028	0	0.0195	0.0129	0	0.0107	0	0.0112	0	0.0279	0.0093	0	0.007	0	0.0075	0	0.0242	0.0232	0	0.0209	0	0.0214	0	0.0381	0.0281	0	0.0258	0
CPI-SS05B1FA8A8	LRP6_CKLF	simple:O75581	simple:Q9UBR5	LRP6	CKLF	TRUE	TRUE	FALSE	IMEx,IntAct	FALSE	0.2303	0.2816	0.2184	0.2222	0.2418	0.2151	0.2244	0.2052	0.2565	0.1932	0.1971	0.2167	0.1899	0.1992	0.2495	0.3008	0.2375	0.2414	0.2609	0.2342	0.2435	0.2592	0.3105	0.2473	0.2511	0.2707	0.244	0.2533	0.2315	0.2828	0.2196	0.2235	0.243	0.2163	0.2256	0.2556	0.3069	0.2436	0.2475
CPI-SS065F7DA2A	COPA_P2RY6	simple:P53621	simple:Q15077	COPA	P2RY6	TRUE	FALSE	TRUE	IMEx,IntAct	FALSE	0.0941	0.1023	0.0948	0	0.3053	0.0945	0.0971	0.1347	0.143	0.1355	0	0.3459	0.1351	0.1377	0.0598	0.0681	0.0606	0	0.271	0.0602	0.0628	0.077	0.0852	0.0777	0	0.2881	0.0773	0.0799	0.1793	0.1876	0.1801	0	0.3905	0.1797	0.1823	0.1087	0.1169	0.1094	0
CPI-SS09A3FA737	NAMPT_P2RY6	simple:P43490	simple:Q15077	NAMPT	P2RY6	TRUE	FALSE	TRUE	IMEx,IntAct	FALSE	0.0413	0.0495	0.042	0	0.2524	0.0416	0.0442	0.0609	0.0691	0.0616	0	0.272	0.0612	0.0638	0.0167	0.0249	0.0174	0	0.2279	0.0171	0.0197	0.0208	0.029	0.0215	0	0.2319	0.0211	0.0237	0.1202	0.1285	0.1209	0	0.3314	0.1206	0.1232	0.0279	0.0362	0.0287	0
CPI-SS03E48EFEA	C3_C3AR1	simple:P01024	simple:Q16581	C3	C3AR1	TRUE	FALSE	TRUE	guidetopharmacology.org	FALSE	0.0007	0.5357	0.0012	0	0.0099	0	0.0017	0.0082	0.5433	0.0087	0	0.0174	0	0.0092	0.0014	0.5364	0.0019	0	0.0106	0	0.0024	0	0	0	0	0	0	0	0.1933	0.7284	0.1938	0	0.2025	0	0.1943	0	0	0	0
CPI-SS03E273233	ADORA2A_ENTPD1	simple:P29274	simple:P49961	ADORA2A	ENTPD1	FALSE	TRUE	FALSE	curated	FALSE	0.0272	0	0.0164	0.0171	0.0666	0.0381	0.1719	0.0201	0	0.0094	0.01	0.0595	0.031	0.1649	0.0236	0	0.0128	0.0134	0.0629	0.0345	0.1683	0.0331	0	0.0223	0.023	0.0725	0.044	0.1778	0.0367	0	0.0259	0.0265	0.0761	0.0476	0.1814	0.1466	0	0.1358	0.1365
CPI-SS0FF6CFDCA	ADORA3_ENTPD1	simple:P0DMS8	simple:P49961	ADORA3	ENTPD1	FALSE	TRUE	FALSE	curated	FALSE	0.012	0	0.0013	0.0019	0.0514	0.0229	0.1568	0.0619	0	0.0511	0.0518	0.1013	0.0728	0.2066	0.012	0	0.0012	0.0019	0.0514	0.0229	0.1567	0	0	0	0	0	0	0	0.0138	0	0.0031	0.0037	0.0532	0.0247	0.1586	0.0124	0	0.0017	0.0023
CPI-SS079728E8B	ADORA2B_ENTPD1	simple:P29275	simple:P49961	ADORA2B	ENTPD1	FALSE	TRUE	FALSE	curated	FALSE	0.012	0	0.0012	0.0019	0.0514	0.0229	0.1567	0.4743	0	0.4635	0.4642	0.5137	0.4852	0.6191	0	0	0	0	0	0	0	0	0	0	0	0	0	0	0.0656	0	0.0548	0.0555	0.105	0.0765	0.2104	0	0	0	0
CPI-SC09E5431A2	IFNG_Type II IFNR	simple:P01579	complex:Type II IFNR	IFNG		TRUE	FALSE	TRUE	curated	FALSE	0.1437	0.0898	0.0609	0.0527	0.3595	0.0135	0.1376	0	0	0	0	0	0	0	0.1417	0.0878	0.0589	0.0506	0.3575	0.0115	0.1356	0.1552	0.1013	0.0725	0.0642	0.3711	0.0251	0.1491	0.139	0.0851	0.0562	0.048	0.3548	0.0088	0.1329	0.2873	0.2333	0.2045	0.1962
CPI-SS0C6448B94	IL1B_ADRB2	simple:P01584	simple:P07550	IL1B	ADRB2	TRUE	FALSE	TRUE	I2D	FALSE	0.2278	0.0536	0.1876	0.1345	0.5933	0.1057	0.765	0.2815	0.1073	0.2413	0.1882	0.647	0.1594	0.8187	0.2094	0.0352	0.1692	0.1161	0.5749	0.0873	0.7466	0.2158	0.0415	0.1755	0.1224	0.5812	0.0936	0.7529	0.8358	0.6615	0.7956	0.7425	1.2013	0.7137	1.373	0.2125	0.0383	0.1723	0.1192
CPI-SS0F739D3DB	ANXA1_FPR1	simple:P04083	simple:P21462	ANXA1	FPR1	TRUE	FALSE	TRUE	guidetopharmacology.org	FALSE	0.0254	0.0415	0.0263	0.0248	0.0329	0.0248	0.1934	1.0997	1.1158	1.1006	1.0991	1.1072	1.0991	1.2677	0.0085	0.0246	0.0095	0.0079	0.016	0.0079	0.1765	0.0156	0.0317	0.0166	0.015	0.0231	0.015	0.1836	0.5637	0.5799	0.5647	0.5632	0.5713	0.5632	0.7318	0.485	0.5012	0.486	0.4844
CPI-SS030BB46BB	ANXA1_FPR2	simple:P04083	simple:P25090	ANXA1	FPR2	TRUE	FALSE	TRUE	curated	FALSE	0.0266	0	0.0252	0.0248	0.1387	0.0248	0.3144	1.1009	0	1.0995	1.0991	1.213	1.0991	1.3887	0.0097	0	0.0083	0.0079	0.1219	0.0079	0.2975	0.0168	0	0.0154	0.015	0.1289	0.015	0.3046	0.565	0	0.5636	0.5632	0.6771	0.5632	0.8528	0.4863	0	0.4849	0.4844
CPI-SS0F66EA6BE	APP_FPR2	simple:P05067	simple:P25090	APP	FPR2	FALSE	FALSE	TRUE	guidetopharmacology.org	FALSE	0.0035	0	0.0021	0.0017	0.1156	0.0017	0.2913	0	0	0	0	0	0	0	0.013	0	0.0116	0.0112	0.1251	0.0112	0.3008	0.0101	0	0.0087	0.0082	0.1222	0.0082	0.2979	0.3411	0	0.3397	0.3392	0.4532	0.3392	0.6289	0.0038	0	0.0024	0.0019
CPI-SS047CD2E9F	TNFSF9_ADGRG5	simple:P41273	simple:Q8IZF4	TNFSF9	ADGRG5	TRUE	FALSE	TRUE	InnateDB-All	FALSE	0.003	0.0061	0.0031	0.0473	0.0664	0.0109	0.0029	0.0088	0.0119	0.0089	0.0531	0.0722	0.0167	0.0086	0.0042	0.0073	0.0043	0.0485	0.0676	0.0121	0.0041	0.0062	0.0093	0.0062	0.0505	0.0695	0.0141	0.006	0.0018	0.0049	0.0019	0.0461	0.0652	0.0097	0.0016	0.0034	0.0065	0.0035	0.0477
CPI-SS0C85BC9AF	PROS1_AXL	simple:P07225	simple:P30530	PROS1	AXL	TRUE	FALSE	TRUE	guidetopharmacology.org	FALSE	0.0012	0.0112	0.0024	0.0033	0.0277	0.0032	0.0014	0	0	0	0	0	0	0	0.0041	0.0141	0.0053	0.0062	0.0306	0.006	0.0042	0.0032	0.0132	0.0044	0.0053	0.0298	0.0052	0.0034	0.0652	0.0752	0.0664	0.0673	0.0917	0.0671	0.0653	0.0013	0.0113	0.0025	0.0034
CPI-SS09C4988F8	PROS1_TYRO3	simple:P07225	simple:Q06418	PROS1	TYRO3	TRUE	FALSE	TRUE	guidetopharmacology.org	FALSE	0.001	0	0.0072	0.0064	0	0.0093	0.0013	0	0	0	0	0	0	0	0.0039	0	0.0101	0.0093	0	0.0122	0.0042	0.003	0	0.0092	0.0084	0	0.0113	0.0033	0.065	0	0.0712	0.0704	0	0.0733	0.0653	0.0011	0	0.0073	0.0065
CPI-SS0B01CF3AB	CSF1R_CSF1	simple:P07333	simple:P09603	CSF1R	CSF1	TRUE	TRUE	FALSE	curated	FALSE	0.008	0.8573	0.0056	0.0046	0.0161	0.008	0.1467	0.0091	0.8584	0.0067	0.0057	0.0172	0.0091	0.1478	0.0062	0.8555	0.0039	0.0029	0.0144	0.0063	0.1449	0.0043	0.8536	0.0019	0.0009	0.0124	0.0043	0.143	0.8062	1.6555	0.8038	0.8028	0.8143	0.8063	0.9449	0.0051	0.8544	0.0027	0.0017
CPI-SS061A7E099	CD55_ADGRE5	simple:P08174	simple:P48960	CD55	ADGRE5	TRUE	TRUE	TRUE	curated	FALSE	0.7228	0.8257	0.8021	0.8472	1.3472	0.9716	1.1461	0.2361	0.339	0.3154	0.3605	0.8605	0.4849	0.6594	0.281	0.384	0.3604	0.4055	0.9055	0.5299	0.7044	0.3051	0.4081	0.3845	0.4296	0.9296	0.554	0.7285	0.1944	0.2973	0.2737	0.3189	0.8188	0.4433	0.6178	0.2542	0.3572	0.3336	0.3787
CPI-SS0CBC7840D	PTPRC_CD22	simple:P08575	simple:P20273	PTPRC	CD22	FALSE	FALSE	TRUE	curated	FALSE	1.0002	0.6986	0.6791	0.6785	0.6936	0.677	0.6827	0.71	0.4084	0.3889	0.3883	0.4034	0.3868	0.3925	1.3629	1.0613	1.0418	1.0412	1.0562	1.0396	1.0454	1.4728	1.1712	1.1517	1.1511	1.1662	1.1496	1.1553	1.4287	1.1271	1.1076	1.107	1.122	1.1054	1.1112	1.4907	1.1892	1.1697	1.1691
CPI-SS07F60834D	MET_HGF	simple:P08581	simple:P14210	MET	HGF	TRUE	TRUE	FALSE	curated	FALSE	0	0	0	0	0	0	0	0	0	0	0	0	0	0	0.0003	0.4486	0.0009	0.0011	0.0193	0	0.008	0	0	0	0	0	0	0	0.0157	0.464	0.0163	0.0165	0.0347	0	0.0234	0	0	0	0
CPI-SS080611C5B	ALOX5_ALOX5AP	simple:P09917	simple:P20292	ALOX5	ALOX5AP	FALSE	FALSE	FALSE	guidetopharmacology.org	FALSE	0.0205	1.6586	0.0157	0.0105	1.2472	0.0159	1.3672	0.3034	1.9415	0.2986	0.2934	1.5301	0.2988	1.6501	0.0198	1.6579	0.015	0.0097	1.2465	0.0151	1.3664	0.0197	1.6578	0.0149	0.0097	1.2464	0.0151	1.3664	0.0504	1.6884	0.0456	0.0403	1.277	0.0457	1.397	0.0194	1.6575	0.0146	0.0094
CPI-SS07327E587	CD28_CD80	simple:P10747	simple:P33681	CD28	CD80	FALSE	FALSE	TRUE	curated	FALSE	0.0143	0.0136	0.0121	0.0101	0.0246	0.0101	0.0568	0	0	0	0	0	0	0	0.6249	0.6242	0.6227	0.6207	0.6352	0.6207	0.6674	0.4823	0.4815	0.48	0.478	0.4925	0.4781	0.5248	0.0058	0.0051	0.0036	0.0016	0.0161	0.0016	0.0483	0.1865	0.1858	0.1843	0.1823
CPI-SS0320FFAFC	CTLA4_CD80	simple:P16410	simple:P33681	CTLA4	CD80	FALSE	FALSE	TRUE	curated	FALSE	0.0083	0.0076	0.0061	0.0041	0.0186	0.0041	0.0508	0	0	0	0	0	0	0	0.0365	0.0358	0.0343	0.0323	0.0468	0.0323	0.079	0.0169	0.0162	0.0147	0.0127	0.0272	0.0127	0.0594	0.0048	0.0041	0.0026	0.0006	0.0151	0.0006	0.0473	0.0068	0.0061	0.0046	0.0026
CPI-SS077D7365D	CD28_CD86	simple:P10747	simple:P42081	CD28	CD86	FALSE	FALSE	TRUE	curated	FALSE	0.0709	0.0177	0.0151	0.0296	0.1093	0.0121	0.0236	0	0	0	0	0	0	0	0.6815	0.6283	0.6257	0.6402	0.7199	0.6228	0.6342	0.5389	0.4857	0.483	0.4976	0.5773	0.4801	0.4915	0.0624	0.0092	0.0066	0.0211	0.1009	0.0037	0.0151	0.2431	0.1899	0.1873	0.2018
CPI-SS0B0E09B1C	CTLA4_CD86	simple:P16410	simple:P42081	CTLA4	CD86	FALSE	FALSE	TRUE	curated	FALSE	0.0649	0.0117	0.0091	0.0236	0.1033	0.0061	0.0175	0	0	0	0	0	0	0	0.0931	0.0399	0.0373	0.0518	0.1315	0.0343	0.0457	0.0735	0.0203	0.0177	0.0323	0.112	0.0148	0.0262	0.0614	0.0082	0.0056	0.0202	0.0999	0.0027	0.0141	0.0634	0.0103	0.0076	0.0222
CPI-SS087321EB5	SELL_SELPLG	simple:P14151	simple:Q14242	SELL	SELPLG	FALSE	FALSE	TRUE	curated	FALSE	0.5876	1.4942	1.2116	1.5342	1.0537	1.6977	1.3611	0.4869	1.3935	1.1109	1.4335	0.953	1.597	1.2604	0.7603	1.6669	1.3843	1.7069	1.2264	1.8704	1.5338	0.8639	1.7704	1.4878	1.8105	1.33	1.974	1.6374	0.3816	1.2882	1.0056	1.3282	0.8477	1.4917	1.1551	0.6397	1.5463	1.2637	1.5863
CPI-SS02B7540B0	SELP_SELPLG	simple:P16109	simple:Q14242	SELP	SELPLG	FALSE	FALSE	TRUE	curated	FALSE	0.138	1.0446	0.762	1.0847	0.6042	1.2481	0.9116	0	0	0	0	0	0	0	0.1338	1.0403	0.7578	1.0804	0.5999	1.2439	0.9073	0.1361	1.0427	0.7601	1.0827	0.6022	1.2462	0.9096	0.1354	1.042	0.7594	1.0821	0.6016	1.2455	0.909	0.1377	1.0442	0.7616	1.0843
CPI-SS0E0DEA7D5	PECAM1_CD38	simple:P16284	simple:P28907	PECAM1	CD38	FALSE	TRUE	TRUE	curated	FALSE	0.4271	0.2643	0.26	0.2617	0.2561	0.318	0.2598	0.4292	0.2665	0.2621	0.2638	0.2582	0.3201	0.2619	0.4208	0.258	0.2536	0.2554	0.2498	0.3117	0.2535	0.3793	0.2166	0.2122	0.2139	0.2084	0.2702	0.2121	0.2561	0.0934	0.089	0.0907	0.0852	0.147	0.0889	0.2852	0.1225	0.1181	0.1198
CPI-SS081AD39D7	PECAM1_CD177	simple:P16284	simple:Q8N6Q3	PECAM1	CD177	FALSE	TRUE	FALSE	curated	FALSE	0.2577	0.2615	0.258	0	0.4486	0.2561	0.3292	0.2598	0.2636	0.2601	0	0.4507	0.2582	0.3314	0.2514	0.2552	0.2517	0	0.4423	0.2498	0.3229	0.2099	0.2137	0.2102	0	0.4009	0.2084	0.2815	0.0867	0.0905	0.087	0	0.2777	0.0852	0.1583	0.1158	0.1196	0.1161	0
CPI-SS0C321CE6D	FPR2_CAMP	simple:P25090	simple:P49913	FPR2	CAMP	TRUE	TRUE	FALSE	guidetopharmacology.org	FALSE	0.011	0	0.003	0	0.0032	0.0027	0.0392	0	0	0	0	0	0	0	0.0096	0	0.0016	0	0.0018	0.0013	0.0378	0.0091	0	0.0012	0	0.0013	0.0009	0.0374	0.1231	0	0.1151	0	0.1153	0.1149	0.1513	0.0091	0	0.0012	0
CPI-SS08991B378	CD6_ALCAM	simple:P30203	simple:Q13740	CD6	ALCAM	TRUE	FALSE	FALSE	curated	FALSE	0.0517	0	0.0103	0.0097	0.1481	0.0082	0.0905	0	0	0	0	0	0	0	0.313	0	0.2717	0.2711	0.4094	0.2696	0.3519	0.2426	0	0.2012	0.2006	0.339	0.1991	0.2815	0.0475	0	0.0061	0.0055	0.1439	0.004	0.0863	0.0518	0	0.0104	0.0099
CPI-SS0D0252D87	AXL_IL15RA	simple:P30530	simple:Q13261	AXL	IL15RA	TRUE	TRUE	TRUE	I2D	FALSE	0.0072	0.0087	0.0114	0.0144	0.0279	0.0137	0.0071	0.0172	0.0187	0.0213	0.0244	0.0379	0.0237	0.0171	0.0084	0.0099	0.0125	0.0156	0.0291	0.0149	0.0083	0.0093	0.0108	0.0135	0.0165	0.03	0.0158	0.0092	0.0338	0.0353	0.0379	0.041	0.0545	0.0402	0.0337	0.0092	0.0107	0.0133	0.0164
CPI-SS077B160B9	IL15_IL15RA	simple:P40933	simple:Q13261	IL15	IL15RA	TRUE	FALSE	TRUE	guidetopharmacology.org	FALSE	0.0085	0.01	0.0126	0.0157	0.0292	0.015	0.0084	0.1472	0.1488	0.1514	0.1545	0.1679	0.1537	0.1472	0.0086	0.0102	0.0128	0.0159	0.0293	0.0151	0.0086	0.0073	0.0088	0.0114	0.0145	0.028	0.0138	0.0072	0.0456	0.0472	0.0498	0.0529	0.0663	0.0521	0.0456	0.0093	0.0108	0.0134	0.0165
CPI-SS076FEB261	FLT3_FLT3LG	simple:P36888	simple:P49771	FLT3	FLT3LG	TRUE	TRUE	FALSE	curated	FALSE	0.0517	0.1155	0.1644	0.1222	0.0348	0.1109	0.0158	0	0	0	0	0	0	0	0.0431	0.1068	0.1557	0.1136	0.0261	0.1022	0.0071	0.0433	0.1071	0.156	0.1139	0.0264	0.1025	0.0074	0.0528	0.1165	0.1654	0.1233	0.0359	0.1119	0.0168	0	0	0	0
CPI-SS06CBC985C	LTBR_LTB	simple:P36941	simple:Q06643	LTBR	LTB	FALSE	TRUE	FALSE	curated	FALSE	1.4797	1.406	1.2788	1.3741	0.6247	0.7246	1.1696	1.5143	1.4405	1.3134	1.4087	0.6592	0.7591	1.2042	1.4796	1.4058	1.2787	1.374	0.6245	0.7245	1.1695	1.479	1.4053	1.2781	1.3734	0.624	0.7239	1.1689	1.6242	1.5505	1.4233	1.5186	0.7692	0.8691	1.3141	1.479	1.4053	1.2781	1.3734
CPI-SC0EB8DC52F	CD47_SIRB1 complex	simple:Q08722	complex:SIRB1 complex	CD47		FALSE	TRUE	TRUE	curated	FALSE	0.6911	0.7184	0.6867	0.6879	1.2613	0.6862	1.0282	0.9933	1.0206	0.9889	0.9901	1.5635	0.9884	1.3304	0.8619	0.8892	0.8574	0.8587	1.4321	0.8569	1.1989	0.8088	0.8361	0.8044	0.8056	1.379	0.8039	1.1459	0.9854	1.0127	0.9809	0.9822	1.5556	0.9804	1.3224	0.9726	0.9999	0.9682	0.9694
CPI-SC047CEF2DD	CRLF2_TSLPR	simple:Q9HC73	complex:TSLPR	CRLF2		TRUE	TRUE	TRUE	curated	FALSE	0.1713	0.4308	0.2138	0.202	0.1642	0.2075	0.1687	0.2826	0.5421	0.3252	0.3134	0.2756	0.3188	0.28	0.0657	0.3252	0.1082	0.0964	0.0586	0.1019	0.063	0.0539	0.3134	0.0964	0.0846	0.0468	0.0901	0.0513	0.318	0.5775	0.3605	0.3488	0.311	0.3542	0.3154	0.1572	0.4166	0.1997	0.1879
CPI-SS04C672963	ESAM_ESAM	simple:Q96AP7	simple:Q96AP7	ESAM	ESAM	FALSE	FALSE	FALSE	curated	FALSE	0.0152	0.0197	0.0123	0.0126	0.0164	0.0118	0.0327	0.0197	0.0242	0.0168	0.0172	0.0209	0.0163	0.0372	0.0123	0.0168	0.0094	0.0098	0.0135	0.0089	0.0298	0.0126	0.0172	0.0098	0.0101	0.0138	0.0092	0.0301	0.0164	0.0209	0.0135	0.0138	0.0175	0.0129	0.0338	0.0118	0.0163	0.0089	0.0092
[truncated: 10 more columns]

## Sheet: significant_means
id_cp_interaction	interacting_pair	partner_a	partner_b	gene_a	gene_b	secreted	receptor_a	receptor_b	annotation_strategy	is_integrin	rank	B cells|B cells	B cells|Basophils	B cells|CD4T	B cells|CD8T	B cells|Monocytes	B cells|NK cells	B cells|Neutrophils	Basophils|B cells	Basophils|Basophils	Basophils|CD4T	Basophils|CD8T	Basophils|Monocytes	Basophils|NK cells	Basophils|Neutrophils	CD4T|B cells	CD4T|Basophils	CD4T|CD4T	CD4T|CD8T	CD4T|Monocytes	CD4T|NK cells	CD4T|Neutrophils	CD8T|B cells	CD8T|Basophils	CD8T|CD4T	CD8T|CD8T	CD8T|Monocytes	CD8T|NK cells	CD8T|Neutrophils	Monocytes|B cells	Monocytes|Basophils	Monocytes|CD4T	Monocytes|CD8T	Monocytes|Monocytes	Monocytes|NK cells	Monocytes|Neutrophils	NK cells|B cells	NK cells|Basophils	NK cells|CD4T
CPI-SS03E273233	ADORA2A_ENTPD1	simple:P29274	simple:P49961	ADORA2A	ENTPD1	FALSE	TRUE	FALSE	curated	FALSE	0.02
CPI-SS07CCAD9BF	GRN_SORT1	simple:P28799	simple:Q99523	GRN	SORT1	TRUE	FALSE	TRUE	IMEx,InnateDB-All,MINT	FALSE	0.02																																	0.7074
CPI-SS00A6D366F	ADORA2A_NAMPT	simple:P29274	simple:P43490	ADORA2A	NAMPT	TRUE	TRUE	FALSE	I2D,IMEx,InnateDB-All,MINT	FALSE	0.02
CPI-SS03A0C857B	FAS_FASLG	simple:P25445	simple:P48023	FAS	FASLG	TRUE	TRUE	FALSE	curated	FALSE	0.02
CPI-SS09808DEAE	CD74_APP	simple:P04233	simple:P05067	CD74	APP	FALSE	TRUE	FALSE	curated	FALSE	0.02					3.0811
CPI-SS0C4E86714	TNFRSF1B_GRN	simple:P20333	simple:P28799	TNFRSF1B	GRN	TRUE	TRUE	FALSE	IMEx,InnateDB-All,MINT	FALSE	0.02																																	1.151
CPI-SS02928C71A	PDGFB_LRP1	simple:P01127	simple:Q07954	PDGFB	LRP1	TRUE	FALSE	TRUE	I2D,InnateDB-All	FALSE	0.02
CPI-SS000568A0E	FCER2_CR2	simple:P06734	simple:P20023	FCER2	CR2	TRUE	TRUE	TRUE	curated	FALSE	0.02	0.6772
CPI-SC03446A95E	FCER2_aXb2 complex	simple:P06734	complex:aXb2 complex	FCER2		TRUE	TRUE	FALSE	curated	TRUE	0.02					0.6802
CPI-SS09A3FA737	NAMPT_P2RY6	simple:P43490	simple:Q15077	NAMPT	P2RY6	TRUE	FALSE	TRUE	IMEx,IntAct	FALSE	0.02																																	0.3314
CPI-SS03E48EFEA	C3_C3AR1	simple:P01024	simple:Q16581	C3	C3AR1	TRUE	FALSE	TRUE	guidetopharmacology.org	FALSE	0.02																														0.7284
CPI-SS079728E8B	ADORA2B_ENTPD1	simple:P29275	simple:P49961	ADORA2B	ENTPD1	FALSE	TRUE	FALSE	curated	FALSE	0.02														0.6191
CPI-SS0CC5DCE80	CDH1_KLRG1	simple:P12830	simple:Q96E93	CDH1	KLRG1	FALSE	FALSE	TRUE	curated	FALSE	0.02													0.9508
CPI-SC0847A64D2	FN1_aVb5 complex	simple:P02751	complex:aVb5 complex	FN1		TRUE	FALSE	FALSE	curated	TRUE	0.02																																	0.4989
CPI-SC096929DB0	FN1_aVb1 complex	simple:P02751	complex:aVb1 complex	FN1		TRUE	FALSE	FALSE	curated	TRUE	0.02																																	0.4989
CPI-CS085E95BC1	IL1 receptor inhibitor_IL1RN	complex:IL1 receptor inhibitor	simple:P18510		IL1RN	TRUE	TRUE	FALSE	curated	FALSE	0.02
CPI-SS0859C173B	TNFSF14_LTBR	simple:O43557	simple:P36941	TNFSF14	LTBR	TRUE	FALSE	TRUE	curated	FALSE	0.02
CPI-SC0974B60B7	CD40LG_a2Bb3 complex	simple:P29965	complex:a2Bb3 complex	CD40LG		TRUE	FALSE	FALSE	curated	TRUE	0.02																0.3809
CPI-SC08B6B74FB	FN1_a2Bb3 complex	simple:P02751	complex:a2Bb3 complex	FN1		TRUE	FALSE	FALSE	curated	TRUE	0.02																														0.5451
CPI-SC0200AC9E3	THBS1_a2Bb3 complex	simple:P07996	complex:a2Bb3 complex	THBS1		FALSE	FALSE	FALSE	curated	TRUE	0.02																														0.2426
CPI-SS083296041	CD40_CD40LG	simple:P25942	simple:P29965	CD40	CD40LG	TRUE	TRUE	FALSE	curated	FALSE	0.041			0.4842																												0.3179
CPI-SC0A9458008	ICAM1_aXb2 complex	simple:P05362	complex:aXb2 complex	ICAM1		FALSE	TRUE	FALSE	curated	TRUE	0.041																																	0.275
CPI-CS063AE1C91	IL6 receptor_IL6	complex:IL6 receptor	simple:P05231		IL6	TRUE	TRUE	FALSE	curated	FALSE	0.041																0.7835							0.7923
CPI-SC01FFC9392	FN1_a2b1 complex	simple:P02751	complex:a2b1 complex	FN1		TRUE	FALSE	FALSE	curated	TRUE	0.041																														0.5404				0.5554
CPI-SS08991B378	CD6_ALCAM	simple:P30203	simple:Q13740	CD6	ALCAM	TRUE	FALSE	FALSE	curated	FALSE	0.041																			0.4094							0.339
CPI-SC0D9B795CC	CDH1_a2b1 complex	simple:P12830	complex:a2b1 complex	CDH1		FALSE	FALSE	FALSE	curated	TRUE	0.041									0.66				0.675
CPI-SS0F66EA6BE	APP_FPR2	simple:P05067	simple:P25090	APP	FPR2	FALSE	FALSE	TRUE	guidetopharmacology.org	FALSE	0.041																																	0.4532		0.6289
CPI-CS008C9D6E5	IL1 receptor inhibitor_IL1B	complex:IL1 receptor inhibitor	simple:P01584		IL1B	TRUE	TRUE	FALSE	curated	FALSE	0.041
CPI-CS06E556972	IL15 receptor_IL15	complex:IL15 receptor	simple:P40933		IL15	TRUE	TRUE	FALSE	curated	FALSE	0.041																							0.3592														0.5616
CPI-SS0F6B529A1	CCL5_CCR3	simple:P13501	simple:P51677	CCL5	CCR3	TRUE	FALSE	TRUE	curated	FALSE	0.041																							0.4632														3.0787
CPI-SC06364D669	FN1_a4b1 complex	simple:P02751	complex:a4b1 complex	FN1		TRUE	FALSE	FALSE	curated	TRUE	0.041																																	0.8023	0.7952
CPI-SS0D1D95883	CCL4_CCR5	simple:P13236	simple:P51681	CCL4	CCR5	TRUE	FALSE	TRUE	curated	FALSE	0.041													2.3995
CPI-SS0302E8E8F	CD74_COPA	simple:P04233	simple:P53621	CD74	COPA	TRUE	TRUE	FALSE	IMEx,IntAct	FALSE	0.061		2.8762			2.9208	2.8501
CPI-SC0C6B54D7A	THY1_aXb2 complex	simple:P04216	complex:aXb2 complex	THY1		FALSE	FALSE	FALSE	curated	TRUE	0.061																			0.5672							0.8095
CPI-CS0FBBCDD66	IL4 receptor_IL4	complex:IL4 receptor	simple:P05112		IL4	TRUE	TRUE	FALSE	curated	FALSE	0.061		0.6975														0.7325							0.7123
CPI-SS080611C5B	ALOX5_ALOX5AP	simple:P09917	simple:P20292	ALOX5	ALOX5AP	FALSE	FALSE	FALSE	guidetopharmacology.org	FALSE	0.061									1.9415			1.5301		1.6501
CPI-SS08BFF4F9B	CCL3_CCR3	simple:P10147	simple:P51677	CCL3	CCR3	TRUE	FALSE	TRUE	curated	FALSE	0.061									2.4945																					0.329							0.5524
CPI-SS0C090A257	CCL3_CCR5	simple:P10147	simple:P51681	CCL3	CCR5	TRUE	FALSE	TRUE	curated	FALSE	0.061													2.6353																					0.4698
CPI-SC09E5431A2	IFNG_Type II IFNR	simple:P01579	complex:Type II IFNR	IFNG		TRUE	FALSE	TRUE	curated	FALSE	0.061																																				0.2873
CPI-CS0A66DB1CA	CD8 receptor_LCK	complex:CD8 receptor	simple:P06239		LCK	FALSE	TRUE	FALSE	curated	FALSE	0.061																								1.391	1.4932		1.6532
CPI-SS04F3A1E5C	COPA_SORT1	simple:P53621	simple:Q99523	COPA	SORT1	TRUE	FALSE	TRUE	IMEx,InnateDB-All,IntAct,MatrixDB	FALSE	0.061												0.2244																					0.2689
CPI-SS0DA033F03	TNFRSF1A_GRN	simple:P19438	simple:P28799	TNFRSF1A	GRN	TRUE	TRUE	FALSE	IMEx,InnateDB-All,MINT	FALSE	0.061																																	1.1167
CPI-SS065F7DA2A	COPA_P2RY6	simple:P53621	simple:Q15077	COPA	P2RY6	TRUE	FALSE	TRUE	IMEx,IntAct	FALSE	0.061												0.3459																					0.3905
CPI-SS0A4F27388	TNFRSF1A_FASLG	simple:P19438	simple:P48023	TNFRSF1A	FASLG	TRUE	TRUE	FALSE	I2D,InnateDB-All	FALSE	0.061																																		0.868
CPI-SC098C06330	TGFB1_TGFbeta receptor1	simple:P01137	complex:TGFbeta receptor1	TGFB1		TRUE	FALSE	TRUE	curated	FALSE	0.061					0.6727							0.7046																					1.0073
CPI-SS077D7365D	CD28_CD86	simple:P10747	simple:P42081	CD28	CD86	FALSE	FALSE	TRUE	curated	FALSE	0.061																			0.7199							0.5773
CPI-SS0E292C126	KLRB1_CLEC2D	simple:Q12918	simple:Q9UHP7	KLRB1	CLEC2D	FALSE	TRUE	TRUE	curated	FALSE	0.082																																				0.6022	0.8364
CPI-SS06CBC985C	LTBR_LTB	simple:P36941	simple:Q06643	LTBR	LTB	FALSE	TRUE	FALSE	curated	FALSE	0.082																													1.6242	1.5505	1.4233	1.5186
CPI-SS0ACD487F0	L1CAM_L1CAM	simple:P32004	simple:P32004	L1CAM	L1CAM	FALSE	FALSE	FALSE	curated	FALSE	0.082									0.5639			0.4441																		0.4441			0.3242
CPI-SS0E0DEA7D5	PECAM1_CD38	simple:P16284	simple:P28907	PECAM1	CD38	FALSE	TRUE	TRUE	curated	FALSE	0.082	0.4271							0.4292							0.4208							0.3793
CPI-SS03722104E	HGF_CD44	simple:P14210	simple:P16070	HGF	CD44	TRUE	FALSE	TRUE	IMEx,InnateDB-All,IntAct	FALSE	0.082									0.7659			1.0895	0.5777	1.1911
CPI-SC0E9C058EB	PLAUR_a4b1 complex	simple:Q03405	complex:a4b1 complex	PLAUR		TRUE	TRUE	FALSE	curated	TRUE	0.082																																	0.8385	0.8314
CPI-SS0B01CF3AB	CSF1R_CSF1	simple:P07333	simple:P09603	CSF1R	CSF1	TRUE	TRUE	FALSE	curated	FALSE	0.082																														1.6555					0.9449
CPI-SS0F739D3DB	ANXA1_FPR1	simple:P04083	simple:P21462	ANXA1	FPR1	TRUE	FALSE	TRUE	guidetopharmacology.org	FALSE	0.082														1.2677																					0.7318
CPI-SS08FAC0A55	PLXNB2_SEMA4D	simple:O15031	simple:Q92854	PLXNB2	SEMA4D	FALSE	TRUE	TRUE	curated	FALSE	0.102																														0.3963	0.382	0.3858	0.5809	0.3618
CPI-SS055E061C9	LAMP1_FAM3C	simple:P11279	simple:Q92520	LAMP1	FAM3C	TRUE	TRUE	FALSE	InnateDB-All	FALSE	0.102	0.5155		0.4618																										1.3363		1.2826	1.2613
CPI-SC047CEF2DD	CRLF2_TSLPR	simple:Q9HC73	complex:TSLPR	CRLF2		TRUE	TRUE	TRUE	curated	FALSE	0.102		0.4308							0.5421																					0.5775							0.4166
CPI-SC0B4D7E0FF	FN1_a4b7 complex	simple:P02751	complex:a4b7 complex	FN1		TRUE	FALSE	FALSE	curated	TRUE	0.102																													0.5695		0.6188	0.6889	0.7106	0.6475
CPI-SS0CBC7840D	PTPRC_CD22	simple:P08575	simple:P20273	PTPRC	CD22	FALSE	FALSE	TRUE	curated	FALSE	0.102															1.3629							1.4728							1.4287							1.4907
CPI-SS081AD39D7	PECAM1_CD177	simple:P16284	simple:Q8N6Q3	PECAM1	CD177	FALSE	TRUE	FALSE	curated	FALSE	0.122					0.4486							0.4507							0.4423							0.4009							0.2777
CPI-SS06AA638A8	CD72_SEMA4D	simple:P21854	simple:Q92854	CD72	SEMA4D	FALSE	FALSE	TRUE	curated	FALSE	0.122		0.7232	0.7089	0.7127	0.9078	0.6887
CPI-SS0B01D306C	CCL5_CCR5	simple:P13501	simple:P51681	CCL5	CCR5	TRUE	FALSE	TRUE	curated	FALSE	0.122						0.3601														0.3714							0.604							0.3172
CPI-SS0ABC5C1B8	CD74_MIF	simple:P04233	simple:P14174	CD74	MIF	TRUE	TRUE	FALSE	I2D,InnateDB-All	FALSE	0.122	3.04	2.8932	3.0844	3.1888	2.897	3.0253
CPI-SS061A7E099	CD55_ADGRE5	simple:P08174	simple:P48960	CD55	ADGRE5	TRUE	TRUE	TRUE	curated	FALSE	0.143	0.7228	0.8257	0.8021	0.8472	1.3472	0.9716	1.1461
CPI-SS030BB46BB	ANXA1_FPR2	simple:P04083	simple:P25090	ANXA1	FPR2	TRUE	FALSE	TRUE	curated	FALSE	0.163												1.213		1.3887																			0.6771		0.8528
CPI-SS0C6448B94	IL1B_ADRB2	simple:P01584	simple:P07550	IL1B	ADRB2	TRUE	FALSE	TRUE	I2D	FALSE	0.184														0.8187															0.8358		0.7956		1.2013		1.373
CPI-SS09199F78C	CCR1_CCL23	simple:P32246	simple:P55773	CCR1	CCL23	TRUE	TRUE	FALSE	curated	FALSE	0.184									3.229			2.1722		2.3133																2.5492			1.4924		1.6335
CPI-SS08DA48A5A	CCL3_CCR1	simple:P10147	simple:P32246	CCL3	CCR1	TRUE	FALSE	TRUE	curated	FALSE	0.184									3.1228			2.443		3.2536																0.9573			0.2775		1.0881		1.1807
CPI-SS09C4FCB90	ICAM1_SPN	simple:P05362	simple:P16150	ICAM1	SPN	FALSE	TRUE	FALSE	curated	FALSE	0.204																														0.5483	0.4266	0.4472	0.5255	0.6437			0.5802	0.4584
CPI-SS0E9A581F8	ICAM1_ITGAL	simple:P05362	simple:P20701	ICAM1	ITGAL	FALSE	TRUE	TRUE	curated	FALSE	0.224																														0.4192		0.3612	0.8284	0.6096	0.6427		0.451	0.303
CPI-SC0F4AC5AA2	ICAM1_aLb2 complex	simple:P05362	complex:aLb2 complex	ICAM1		FALSE	TRUE	FALSE	curated	TRUE	0.224																														0.4192		0.3612	0.8284	0.6096	0.5304		0.451	0.303
CPI-SS02A0FF87F	FAM3C_CLEC2D	simple:Q92520	simple:Q9UHP7	FAM3C	CLEC2D	TRUE	FALSE	TRUE	IMEx,InnateDB-All,IntAct	FALSE	0.245	0.4304	0.6646		0.4553	0.4566										0.3767	0.6109		0.4016	0.4029			0.3554	0.5896		0.3803	0.3817
CPI-SC0EB8DC52F	CD47_SIRB1 complex	simple:Q08722	complex:SIRB1 complex	CD47		FALSE	TRUE	TRUE	curated	FALSE	0.265					1.2613		1.0282					1.5635		1.3304					1.4321		1.1989					1.379		1.1459					1.5556		1.3224
CPI-SS0A021DB6E	CCL5_CCR1	simple:P13501	simple:P32246	CCL5	CCR1	TRUE	FALSE	TRUE	curated	FALSE	0.327		0.8475					0.9783		0.7839					0.9147		0.8589					0.9897		1.0915			0.4117		1.2223		0.8047					0.9355		3.707
CPI-SC063BC3DDE	ICAM2_aLb2 complex	simple:P13598	complex:aLb2 complex	ICAM2		FALSE	FALSE	FALSE	curated	TRUE	0.449		0.5111		0.4531	0.9203	0.7016	0.6224					0.8318	0.6131	0.5339		0.4722		0.4142	0.8814	0.6626	0.5834		0.475		0.417	0.8842	0.6654	0.5862									0.4586
CPI-SS087321EB5	SELL_SELPLG	simple:P14151	simple:Q14242	SELL	SELPLG	FALSE	FALSE	TRUE	curated	FALSE	0.755		1.4942	1.2116	1.5342		1.6977	1.3611		1.3935		1.4335		1.597	1.2604		1.6669	1.3843	1.7069	1.2264	1.8704	1.5338		1.7704	1.4878	1.8105	1.33	1.974	1.6374		1.2882		1.3282		1.4917	1.1551		1.5463	1.2637
CPI-CS0E661878B	LIFR_OSM	complex:LIFR	simple:P13725		OSM	TRUE	TRUE	FALSE	curated	FALSE	1.755
CPI-SS0B7BC0E4D	CCL24_CCR2	simple:O00175	simple:P41597	CCL24	CCR2	TRUE	FALSE	TRUE	guidetopharmacology.org	FALSE	1.755
CPI-CS0D9B5AB86	IL36 receptor_IL36G	complex:IL36 receptor	simple:Q9NZH8		IL36G	TRUE	TRUE	FALSE	curated	FALSE	1.755
CPI-SS060B82BBC	JAG1_NOTCH2	simple:P78504	simple:Q04721	JAG1	NOTCH2	FALSE	FALSE	TRUE	curated	FALSE	1.755
CPI-SS0898D7F7F	TNFRSF10B_TNFSF10	simple:O14763	simple:P50591	TNFRSF10B	TNFSF10	TRUE	TRUE	FALSE	curated	FALSE	1.755
CPI-SS0CF0E4DE9	CCL2_CCR2	simple:P13500	simple:P41597	CCL2	CCR2	TRUE	FALSE	TRUE	curated	FALSE	1.755
CPI-SS0B0AC1603	CCL24_CCR3	simple:O00175	simple:P51677	CCL24	CCR3	TRUE	FALSE	TRUE	curated	FALSE	1.755
CPI-SS0EA05941A	CCL5_CCR4	simple:P13501	simple:P51679	CCL5	CCR4	TRUE	FALSE	TRUE	curated	FALSE	1.755
CPI-SS08B249DBA	CCL2_CCR10	simple:P13500	simple:P46092	CCL2	CCR10	TRUE	FALSE	TRUE	I2D	FALSE	1.755
CPI-SS03156A825	LTA_LTBR	simple:P01374	simple:P36941	LTA	LTBR	TRUE	FALSE	TRUE	I2D	FALSE	1.755
CPI-CC0C3ECBD1F	IL35_IL35 receptor	complex:IL35	complex:IL35 receptor			TRUE	FALSE	TRUE	curated	FALSE	1.755
CPI-SS00A8596B5	PVR_TNFSF9	simple:P15151	simple:P41273	PVR	TNFSF9	TRUE	TRUE	FALSE	InnateDB-All	FALSE	1.755
CPI-SS06A999D25	PLD2_ARF1	simple:O14939	simple:P84077	PLD2	ARF1	FALSE	FALSE	FALSE	guidetopharmacology.org	FALSE	1.755
CPI-SS019C98396	TNFSF14_TNFRSF14	simple:O43557	simple:Q92956	TNFSF14	TNFRSF14	TRUE	FALSE	TRUE	curated	FALSE	1.755
CPI-SS076FEB261	FLT3_FLT3LG	simple:P36888	simple:P49771	FLT3	FLT3LG	TRUE	TRUE	FALSE	curated	FALSE	1.755
CPI-SS077B160B9	IL15_IL15RA	simple:P40933	simple:Q13261	IL15	IL15RA	TRUE	FALSE	TRUE	guidetopharmacology.org	FALSE	1.755
CPI-SS0D0252D87	AXL_IL15RA	simple:P30530	simple:Q13261	AXL	IL15RA	TRUE	TRUE	TRUE	I2D	FALSE	1.755
CPI-SS0C321CE6D	FPR2_CAMP	simple:P25090	simple:P49913	FPR2	CAMP	TRUE	TRUE	FALSE	guidetopharmacology.org	FALSE	1.755
CPI-SS02B7540B0	SELP_SELPLG	simple:P16109	simple:Q14242	SELP	SELPLG	FALSE	FALSE	TRUE	curated	FALSE	1.755
CPI-SS0B0E09B1C	CTLA4_CD86	simple:P16410	simple:P42081	CTLA4	CD86	FALSE	FALSE	TRUE	curated	FALSE	1.755
CPI-SS0320FFAFC	CTLA4_CD80	simple:P16410	simple:P33681	CTLA4	CD80	FALSE	FALSE	TRUE	curated	FALSE	1.755
CPI-SS07327E587	CD28_CD80	simple:P10747	simple:P33681	CD28	CD80	FALSE	FALSE	TRUE	curated	FALSE	1.755
CPI-SS07F60834D	MET_HGF	simple:P08581	simple:P14210	MET	HGF	TRUE	TRUE	FALSE	curated	FALSE	1.755
CPI-SS09C4988F8	PROS1_TYRO3	simple:P07225	simple:Q06418	PROS1	TYRO3	TRUE	FALSE	TRUE	guidetopharmacology.org	FALSE	1.755
CPI-SS0C85BC9AF	PROS1_AXL	simple:P07225	simple:P30530	PROS1	AXL	TRUE	FALSE	TRUE	guidetopharmacology.org	FALSE	1.755
CPI-SS047CD2E9F	TNFSF9_ADGRG5	simple:P41273	simple:Q8IZF4	TNFSF9	ADGRG5	TRUE	FALSE	TRUE	InnateDB-All	FALSE	1.755
CPI-SS0FF6CFDCA	ADORA3_ENTPD1	simple:P0DMS8	simple:P49961	ADORA3	ENTPD1	FALSE	TRUE	FALSE	curated	FALSE	1.755
CPI-SS05B1FA8A8	LRP6_CKLF	simple:O75581	simple:Q9UBR5	LRP6	CKLF	TRUE	TRUE	FALSE	IMEx,IntAct	FALSE	1.755
CPI-SS02B567BC7	PLXNC1_SEMA7A	simple:O60486	simple:O75326	PLXNC1	SEMA7A	FALSE	TRUE	FALSE	curated	FALSE	1.755
CPI-SS079DDF890	TNFSF12_TNFRSF25	simple:O43508	simple:Q93038	TNFSF12	TNFRSF25	TRUE	FALSE	TRUE	I2D	FALSE	1.755
CPI-SS0DC4D593E	EPHB6_EFNB1	simple:O15197	simple:P98172	EPHB6	EFNB1	TRUE	TRUE	FALSE	curated	FALSE	1.755
CPI-SS044C72D0D	SEMA4A_PLXND1	simple:Q9H3S1	simple:Q9Y4D7	SEMA4A	PLXND1	FALSE	FALSE	TRUE	curated	FALSE	1.755
CPI-SS01A07768A	CD46_JAG1	simple:P15529	simple:P78504	CD46	JAG1	FALSE	TRUE	FALSE	curated	FALSE	1.755
CPI-SS0978D28AB	NRG1_MS4A4A	simple:Q02297	simple:Q96JQ5	NRG1	MS4A4A	TRUE	TRUE	TRUE	IMEx,IntAct	FALSE	1.755
CPI-SS0708FE6FF	NRG1_LSR	simple:Q02297	simple:Q86X29	NRG1	LSR	TRUE	TRUE	TRUE	InnateDB-All	FALSE	1.755
CPI-SS0D57FCA8C	IDE_CCL23	simple:P14735	simple:P55773	IDE	CCL23	TRUE	TRUE	FALSE	InnateDB-All	FALSE	1.755
CPI-SS059EEFDC6	MIF_TNFRSF10D	simple:P14174	simple:Q9UBN6	MIF	TNFRSF10D	TRUE	FALSE	TRUE	I2D,IntAct	FALSE	1.755
CPI-SS095E52E66	TNFSF10_TNFRSF10D	simple:P50591	simple:Q9UBN6	TNFSF10	TNFRSF10D	TRUE	FALSE	TRUE	curated	FALSE	1.755
CPI-SS08330207B	BTLA_TNFRSF14	simple:Q7Z6A9	simple:Q92956	BTLA	TNFRSF14	FALSE	TRUE	TRUE	guidetopharmacology.org	FALSE	1.755
CPI-SS02ACCF1F7	MIF_TNFRSF14	simple:P14174	simple:Q92956	MIF	TNFRSF14	TRUE	FALSE	TRUE	I2D,IntAct	FALSE	1.755
CPI-SS0879B8E95	CD160_TNFRSF14	simple:O95971	simple:Q92956	CD160	TNFRSF14	FALSE	TRUE	TRUE	curated	FALSE	1.755
CPI-SS0110361CB	LTA_TNFRSF14	simple:P01374	simple:Q92956	LTA	TNFRSF14	TRUE	FALSE	TRUE	curated	FALSE	1.755
CPI-SS0B87FE6E0	NOTCH1_JAG1	simple:P46531	simple:P78504	NOTCH1	JAG1	FALSE	TRUE	FALSE	curated	FALSE	1.755
CPI-SS0AB21032D	PLXNB2_SEMA4C	simple:O15031	simple:Q9C0C4	PLXNB2	SEMA4C	FALSE	TRUE	TRUE	curated	FALSE	1.755
CPI-CS0A34112A6	IL2 receptor_I_IL2	complex:IL2 receptor_I	simple:P60568		IL2	TRUE	TRUE	FALSE	curated	FALSE	1.755
CPI-SC07BE7830D	SPP1_a4b1 complex	simple:P10451	complex:a4b1 complex	SPP1		TRUE	FALSE	FALSE	curated	TRUE	1.755
CPI-SC08B2AD7C6	FN1_a5b1 complex	simple:P02751	complex:a5b1 complex	FN1		TRUE	FALSE	FALSE	curated	TRUE	1.755
CPI-SC0C8B4C056	CD40LG_a5b1 complex	simple:P29965	complex:a5b1 complex	CD40LG		TRUE	FALSE	FALSE	curated	TRUE	1.755
CPI-SC0592EC3D0	L1CAM_a5b1 complex	simple:P32004	complex:a5b1 complex	L1CAM		FALSE	FALSE	FALSE	curated	TRUE	1.755
CPI-SC0EEF3A379	LAMC1_a6b1 complex	simple:P11047	complex:a6b1 complex	LAMC1		TRUE	FALSE	FALSE	curated	TRUE	1.755
CPI-SC0A2FE9693	LAMC1_a7b1 complex	simple:P11047	complex:a7b1 complex	LAMC1		TRUE	FALSE	FALSE	curated	TRUE	1.755
CPI-SC007890A1C	CDH1_aEb7 complex	simple:P12830	complex:aEb7 complex	CDH1		FALSE	FALSE	FALSE	curated	TRUE	1.755
CPI-SS02AB0C3E0	SPP1_CD44	simple:P10451	simple:P16070	SPP1	CD44	TRUE	FALSE	TRUE	I2D,IMEx,InnateDB-All,IntAct	FALSE	1.755
CPI-SS0C1BD22BC	SPP1_PTGER4	simple:P10451	simple:P35408	SPP1	PTGER4	TRUE	FALSE	TRUE	IMEx,MINT	FALSE	1.755
CPI-SS085EE60B1	TGFB1_TGFBR3	simple:P01137	simple:Q03167	TGFB1	TGFBR3	TRUE	FALSE	TRUE	curated	FALSE	1.755
CPI-SC0A05D3880	THY1_aMb2 complex	simple:P04216	complex:aMb2 complex	THY1		FALSE	FALSE	FALSE	curated	TRUE	1.755
CPI-SC07312BD5C	FCER2_aMb2 complex	simple:P06734	complex:aMb2 complex	FCER2		TRUE	TRUE	FALSE	curated	TRUE	1.755
CPI-SC0B6D68FD5	ICAM1_aMb2 complex	simple:P05362	complex:aMb2 complex	ICAM1		FALSE	TRUE	FALSE	curated	TRUE	1.755
CPI-SC0C3E2D267	F10_aMb2 complex	simple:P00742	complex:aMb2 complex	F10		TRUE	FALSE	FALSE	curated	TRUE	1.755
CPI-SC0527EEE7A	C3_aMb2 complex	simple:P01024	complex:aMb2 complex	C3		TRUE	FALSE	FALSE	curated	TRUE	1.755
CPI-SC095A2C115	PLAUR_aVb3 complex	simple:Q03405	complex:aVb3 complex	PLAUR		TRUE	TRUE	FALSE	curated	TRUE	1.755
CPI-SC0B292AEE6	GP1BA_aMb2 complex	simple:P07359	complex:aMb2 complex	GP1BA		FALSE	FALSE	FALSE	curated	TRUE	1.755
CPI-SC06525B099	L1CAM_aVb3 complex	simple:P32004	complex:aVb3 complex	L1CAM		FALSE	FALSE	FALSE	curated	TRUE	1.755
CPI-SC0E1037D03	VWF_aVb3 complex	simple:P04275	complex:aVb3 complex	VWF		TRUE	FALSE	FALSE	curated	TRUE	1.755
CPI-SS0B84DAE3D	PVR_CD96	simple:P15151	simple:P40200	PVR	CD96	TRUE	TRUE	TRUE	curated	FALSE	1.755
CPI-SS0A8627ED6	PVR_CD226	simple:P15151	simple:Q15762	PVR	CD226	TRUE	TRUE	TRUE	curated	FALSE	1.755
CPI-SC0A8E69BC5	COL11A2_a1b1 complex	simple:P13942	complex:a1b1 complex	COL11A2		TRUE	FALSE	FALSE	curated	TRUE	1.755
CPI-SC0D7F33CFB	COL27A1_a1b1 complex	simple:Q8IZC6	complex:a1b1 complex	COL27A1		TRUE	FALSE	FALSE	curated	TRUE	1.755
CPI-SC00BE2EEE3	COL20A1_a1b1 complex	simple:Q9P218	complex:a1b1 complex	COL20A1		TRUE	FALSE	FALSE	curated	TRUE	1.755
CPI-SC0EAF80261	SEMA7A_a1b1 complex	simple:O75326	complex:a1b1 complex	SEMA7A		FALSE	FALSE	FALSE	curated	TRUE	1.755
CPI-SC0E4E54E13	COL11A2_a2b1 complex	simple:P13942	complex:a2b1 complex	COL11A2		TRUE	FALSE	FALSE	curated	TRUE	1.755
CPI-SC0CE6F5084	COL27A1_a2b1 complex	simple:Q8IZC6	complex:a2b1 complex	COL27A1		TRUE	FALSE	FALSE	curated	TRUE	1.755
CPI-SC00064A9CE	COL20A1_a2b1 complex	simple:Q9P218	complex:a2b1 complex	COL20A1		TRUE	FALSE	FALSE	curated	TRUE	1.755
CPI-SC0E3784FFB	LAMC1_a2b1 complex	simple:P11047	complex:a2b1 complex	LAMC1		TRUE	FALSE	FALSE	curated	TRUE	1.755
CPI-SC090855C8E	FN1_aVb3 complex	simple:P02751	complex:aVb3 complex	FN1		TRUE	FALSE	FALSE	curated	TRUE	1.755
CPI-SC0B9199C7F	LAMC1_aVb3 complex	simple:P11047	complex:aVb3 complex	LAMC1		TRUE	FALSE	FALSE	curated	TRUE	1.755
CPI-SC0755598EE	THBS1_aVb3 complex	simple:P07996	complex:aVb3 complex	THBS1		FALSE	FALSE	FALSE	curated	TRUE	1.755
CPI-SC0988E0218	SPP1_aVb3 complex	simple:P10451	complex:aVb3 complex	SPP1		TRUE	FALSE	FALSE	curated	TRUE	1.755
CPI-SC00756BB93	THY1_aVb3 complex	simple:P04216	complex:aVb3 complex	THY1		FALSE	FALSE	FALSE	curated	TRUE	1.755
CPI-SC05A209BEC	FCER2_aVb3 complex	simple:P06734	complex:aVb3 complex	FCER2		TRUE	TRUE	FALSE	curated	TRUE	1.755
CPI-SS0B42AD9EF	NOTCH1_WNT4	simple:P46531	simple:P56705	NOTCH1	WNT4	TRUE	TRUE	FALSE	I2D	FALSE	1.755
CPI-SS0AFC7BACF	ADGRG5_FAM3C	simple:Q8IZF4	simple:Q92520	ADGRG5	FAM3C	TRUE	TRUE	FALSE	InnateDB-All	FALSE	1.755
CPI-SS09375CA29	ADGRL1_NRG1	simple:O94910	simple:Q02297	ADGRL1	NRG1	TRUE	TRUE	TRUE	InnateDB-All	FALSE	1.755
CPI-SS0B81F1BF5	TNF_SEMA4C	simple:P01375	simple:Q9C0C4	TNF	SEMA4C	TRUE	FALSE	TRUE	InnateDB-All	FALSE	1.755
CPI-SS03B8E2D7A	TNF_ICOS	simple:P01375	simple:Q9Y6W8	TNF	ICOS	TRUE	FALSE	TRUE	InnateDB-All	FALSE	1.755
CPI-SS0E4B1484B	ICOSLG_ICOS	simple:O75144	simple:Q9Y6W8	ICOSLG	ICOS	TRUE	FALSE	TRUE	curated	FALSE	1.755
CPI-SS04B4619D0	TNF_TNFRSF1A	simple:P01375	simple:P19438	TNF	TNFRSF1A	TRUE	FALSE	TRUE	curated	FALSE	1.755
CPI-SS084BE3E4B	LTA_TNFRSF1A	simple:P01374	simple:P19438	LTA	TNFRSF1A	TRUE	FALSE	TRUE	curated	FALSE	1.755
CPI-SS08B7D54A3	TNF_FAS	simple:P01375	simple:P25445	TNF	FAS	TRUE	FALSE	TRUE	InnateDB-All	FALSE	1.755
CPI-SS0E7D5974D	TNF_TNFRSF1B	simple:P01375	simple:P20333	TNF	TNFRSF1B	TRUE	FALSE	TRUE	curated	FALSE	1.755
CPI-SS07D9A48A2	LTA_TNFRSF1B	simple:P01374	simple:P20333	LTA	TNFRSF1B	TRUE	FALSE	TRUE	curated	FALSE	1.755
CPI-SS048A2311A	TNF_RIPK1	simple:P01375	simple:Q13546	TNF	RIPK1	TRUE	FALSE	TRUE	I2D,IMEx,InnateDB,InnateDB-All,IntAct,MINT	FALSE	1.755
CPI-SS0D5C54214	LTA_RIPK1	simple:P01374	simple:Q13546	LTA	RIPK1	TRUE	FALSE	TRUE	IMEx,InnateDB-All,MINT	FALSE	1.755
CPI-SS0DEDA3567	TNFSF10_RIPK1	simple:P50591	simple:Q13546	TNFSF10	RIPK1	TRUE	FALSE	TRUE	InnateDB-All	FALSE	1.755
CPI-SS0FBC9234C	TNF_PTPRS	simple:P01375	simple:Q13332	TNF	PTPRS	TRUE	FALSE	TRUE	InnateDB-All	FALSE	1.755
CPI-CS00BF6CD40	IL13 receptor_IL4	complex:IL13 receptor	simple:P05112		IL4	TRUE	TRUE	FALSE	curated	FALSE	1.755
CPI-CS09831CCFD	IL18 receptor_IL18	complex:IL18 receptor	simple:Q14116		IL18	TRUE	TRUE	FALSE	curated	FALSE	1.755
CPI-CS0D48BE017	IL2 receptor_HA_IL2	complex:IL2 receptor_HA	simple:P60568		IL2	TRUE	TRUE	FALSE	curated	FALSE	1.755
CPI-SS02EBC1BB0	TNF_NOTCH1	simple:P01375	simple:P46531	TNF	NOTCH1	TRUE	FALSE	TRUE	I2D	FALSE	1.755
CPI-SS08F13AD5C	CD80_CD274	simple:P33681	simple:Q9NZQ7	CD80	CD274	FALSE	TRUE	TRUE	curated	FALSE	1.755
CPI-SS0F8EFEECF	TNF_DAG1	simple:P01375	simple:Q14118	TNF	DAG1	TRUE	FALSE	TRUE	InnateDB-All	FALSE	1.755
CPI-SS05BA6D9C3	CCL4_CNR2	simple:P13236	simple:P34972	CCL4	CNR2	TRUE	FALSE	TRUE	IMEx,IntAct	FALSE	1.755
CPI-SS00A953C3A	EGF_NRG1	simple:P01133	simple:Q02297	EGF	NRG1	TRUE	FALSE	TRUE	I2D	FALSE	1.755
CPI-SS0BF9FA3F2	ERBB3_NRG1	simple:P21860	simple:Q02297	ERBB3	NRG1	TRUE	TRUE	TRUE	curated	FALSE	1.755
CPI-SS03C51D352	TNFRSF13B_TNFSF13B	simple:O14836	simple:Q9Y275	TNFRSF13B	TNFSF13B	TRUE	TRUE	FALSE	curated	FALSE	1.755
CPI-SS03133B4F2	TFRC_TNFSF13B	simple:P02786	simple:Q9Y275	TFRC	TNFSF13B	TRUE	TRUE	FALSE	IMEx,IntAct	FALSE	1.755
CPI-SS0F00D756A	CD40_TNFSF13B	simple:P25942	simple:Q9Y275	CD40	TNFSF13B	TRUE	TRUE	FALSE	I2D,InnateDB	FALSE	1.755
CPI-SS0E2863F09	TNFRSF17_TNFSF13B	simple:Q02223	simple:Q9Y275	TNFRSF17	TNFSF13B	TRUE	TRUE	FALSE	curated	FALSE	1.755
CPI-SS09648FAA9	TNFRSF13C_TNFSF13B	simple:Q96RJ3	simple:Q9Y275	TNFRSF13C	TNFSF13B	TRUE	TRUE	FALSE	guidetopharmacology.org	FALSE	1.755
CPI-SC08923F7F7	F11R_aLb2 complex	simple:Q9Y624	complex:aLb2 complex	F11R		FALSE	TRUE	FALSE	curated	TRUE	1.755
CPI-SS0049FD74F	TNFRSF10B_FASLG	simple:O14763	simple:P48023	TNFRSF10B	FASLG	TRUE	TRUE	FALSE	I2D,InnateDB-All	FALSE	1.755
CPI-SS033E6DE7E	NRP1_VEGFB	simple:O14786	simple:P49765	NRP1	VEGFB	TRUE	TRUE	FALSE	curated	FALSE	1.755
CPI-SS098425155	ADRB2_VEGFB	simple:P07550	simple:P49765	ADRB2	VEGFB	TRUE	TRUE	FALSE	InnateDB-All	FALSE	1.755
CPI-CS0152E177A	Glycoprotein Ib complex_VWF	complex:Glycoprotein Ib complex	simple:P04275		VWF	TRUE	TRUE	FALSE	curated	FALSE	1.755
CPI-SS03FA58286	TNF_VSIR	simple:P01375	simple:Q9H7M9	TNF	VSIR	TRUE	FALSE	TRUE	IMEx,IntAct	FALSE	1.755
CPI-SS0795802F6	CCL4_SLC7A1	simple:P13236	simple:P30825	CCL4	SLC7A1	TRUE	FALSE	TRUE	IMEx,IntAct	FALSE	1.755
CPI-SS03105D292	CSF1_SLC7A1	simple:P09603	simple:P30825	CSF1	SLC7A1	TRUE	FALSE	TRUE	I2D	FALSE	1.755
CPI-SS076D8415B	CCL3_IDE	simple:P10147	simple:P14735	CCL3	IDE	TRUE	FALSE	TRUE	IMEx,InnateDB-All,MINT	FALSE	1.755
CPI-SS04C672963	ESAM_ESAM	simple:Q96AP7	simple:Q96AP7	ESAM	ESAM	FALSE	FALSE	FALSE	curated	FALSE	1.755
[truncated: 11 more columns]
